# Supplementary material for: GWAS in a Collection of Bulgarian Old and Modern Bread Wheat Accessions Uncovers Novel Genomic Loci for Grain Protein Content and Thousand Kernel Weight
Source: Plants (Basel). 2024 Apr 12;13(8):1084. doi: 10.3390/plants13081084 (PMC11054703; doi:10.3390/plants13081084)
Supplement: Supplementary file 1 [file plants-13-01084-s001.zip › Supplementary Tables.xlsx]

## Sheet: Table-S1-GPC
Table S1. Information about 179 bread wheat accessions from Bulgaria and summary statistics for GPC from three crop seasons (harvests 2014, 2017, 2021), average over the seasons and the average BLUE values
aMembership of the accessions to a sub-population is as determined in [32].
Accession name	Accession status	Release year of modern varieties	Subpopulation (SP)a	GPC (%) 2014	GPC (%) 2017	GPC (%) 2021	GPC (%) average	Std. Dev.	St. Err.	GPC (%) BLUE	Known pedigree
Aglika	Modern	1997	SP1	13.099	13.4843	13.3953	13.3262	0.226981	0.0756602	13.3916	2558-128 (incl. Bezostaya-1) х Pliska
Aheloj	Modern	1987	SP1	13.6609	8.016	13.5867	11.7545	2.59334	0.864447	13.6791	na
Albena	Modern	1996	SP1	11.3203	12.1677	13.8777	12.4552	1.13023	0.376743	12.7588	selection from F-1959-W 1-2 (Romania)
Altimir-67	Modern	1979	SP1	10.6017	12.6763	12.4717	11.9166	0.991322	0.330441	12.6303	Skorospelka 35 x Mexipak
Anna	Modern	2005	SP1	11.7383	12.3763	12.3807	12.1651	0.345161	0.115054	12.9007	Lepoklasa x Pryaspa
Antonovka	Modern	2004	SP1	10.4327	11.8323	14.4683	12.2444	1.77502	0.591674	12.3943	Fuss x Pryaspa
Asenovka	Modern	1987	SP1	11.778	9.09433	15.4983	12.1236	2.79705	0.932349	13.1886	na
Avangard	Modern	after 2000	SP1	14.9167	12.308	15.126	14.1169	1.3603	0.453433	14.0901	Pobeda + Sodium azide 1 mM
Bolyarka	Modern	2004	SP1	8.05033	12.633	14.556	11.7464	2.12821	0.709404	11.6134	Yantar x (Prostor x Krasnodarskaya)
Boryana	Modern	1999	SP1	12.5227	12.6103	13.507	12.88	0.477028	0.159009	13.3931	(9855-18/NS-314 x Avrora) х Momchil
Burgas-1	Old		SP1	12.8893	10.1117	13.9423	12.3144	1.71519	0.571729	13.3964	? x Neuzucht
Charodejka	Modern	1979	SP1	11.3297	11.9325	11.398	11.5534	0.293645	0.0978816	12.8141	Roussalka (improved) х Zlatna dolina
Demetra	Modern	2004	SP1	12.3007	13.4237	11.3053	12.3432	0.918825	0.306275	13.1119	Erythrosperum 1613x 86 xEr.103 x SuperX x Zlatna dolina
Diamant	Modern	1996	SP1	13.6723	13.0223	14.7213	13.8053	0.745134	0.248378	13.7207	Yubilej x Sadovo-1
Dobrotitsa	Modern	1992	SP1	14.5293	14.4477	15.8363	14.9378	0.682707	0.227569	13.8489	2558-128 (incl. Bezostaya-1) х 4199 х 5460-1039
Dobrudzhanka	Old		SP1	12.162	13.851	15.3863	13.7998	1.40393	0.467975	13.1475	Pliska x Albidum
Dona	Modern	2007	SP1	13.6683	12.73	14.9077	13.7687	0.947091	0.315697	13.622	Donskaya Bezostaya x Olviya (Odessa)
Dragana	Modern	2009	SP1	10.7617	11.688	12.8953	11.7817	0.930723	0.310241	12.6048	Miryana (=Sredets-68 x Trakya)+gamma rays x Nadya (Russia)
Elitsa	Modern	1997	SP1	12.8803	12.8953	12.8423	12.8727	0.0465886	0.0155295	13.3448	Yuzhnaya Zarya x Pliska
Enola	Modern	1997	SP1	13.811	14.5617	14.0887	14.1538	0.329615	0.109872	13.6638	(Kiten х 4360-5) х Trakiya) х Hersonskaya-552
Erythrospermum 19-16	Old		SP1	12.7647	12.5943	13.857	13.072	0.653973	0.217991	13.4777	San Pastore x S-134
Fermer	Modern	2009	SP1	14.3013	13.87	14.5407	14.2373	0.303712	0.101237	13.9089	Pobeda + gamma irradiation 50 Gy
Ferrugineum-2	Old		SP1	11.2157	10.908	14.6643	12.2627	1.80674	0.602248	12.7976	San Pastore x S-134
Galateya	Modern	1999	SP1	13.9477	14.0603	14.7347	14.2476	0.378144	0.126048	13.6739	(NS4R x Kaliakra x Libellula) x (Bezostaya-1 x Pliska)
Gladiator-113	Modern	1992	SP1	12.4107	12.6273	13.1477	12.7286	0.335986	0.111995	13.18	(Skorospelka 35 х Mexipak) х Siete Cerros
Goritsa	Modern	2010	SP1	14.4497	14.497	14.6073	14.518	0.0898499	0.02995	13.8996	na
Hrabrets	Modern	na	SP1	13.5547	12.7087	14.556	13.6064	0.818017	0.272672	13.8413	Rekord x Slavyanka
Ideal	Modern	1999	SP1	14.1627	13.2717	15.903	14.4458	1.16873	0.389577	13.6883	М-51-112 (incl. Bezostaya-1) х М-524 (incl. Sadovo-1)
Iveta	Modern	2000	SP1	12.928	12.7313	14.6813	13.4469	0.947462	0.315821	13.3121	Obrij x Mironovskaya 61
Joana	Modern	after 2000	SP1	12.637	12.6343	15.8747	13.7153	1.62216	0.540721	13.4458	Pobeda + gamma irradiation 50 Gy
Kaliakra-2	Modern	1968	SP1	12.601	12.445	14.7913	13.2791	1.13758	0.379193	13.3032	(Ibo-1828 x La Pervision) x Bezostaya-1 х Skorospelka-12
Kalina	Modern	2010	SP1	13.184	13.29	14.8527	13.7756	0.811837	0.270612	13.3713	Prostor x Enola x Prostor
Kaloyan	Modern	1981	SP1	13.203	12.8897	13.8057	13.2994	0.417193	0.139064	13.4869	(Cnem х Avrora) х Roussalka
Karat	Modern	1999	SP1	13.285	12.581	14.4227	13.4296	0.815462	0.271821	13.5249	2811-2 (incl. Bezostaya-1, Zlatna dolina, Sava) х 371-2023
Kardam	Modern	1980	SP1	13.7237	13.7217	13.6973	13.7142	0.0368876	0.0122959	13.7383	(19-16-14 х NS-171-2) х Avrora
Karina	Modern	2004	SP1	14.322	11.8997	16.34	14.1872	1.93005	0.643351	13.7727	Antilema 1-8 x Pliska
Katya	Modern	1982	SP1	14.417	13.723	16.4333	14.8578	1.21986	0.40662	13.9198	Hebros x Bezostaya-1
Kiara	Modern	2010	SP1	13.133	12.992	14.7577	13.6276	0.853542	0.284514	13.4118	Klassic x Enola
Korona	Modern	2006	SP1	12.2797	13.6417	11.839	12.5868	0.82683	0.27561	13.1215	(Pryaspa х Ol'viya) х (Manital х Flamura 80 )
Krapets	Modern	1982	SP1	15.2037	15.0747	16.2033	15.4939	0.626702	0.208901	14.1445	S-233 х (S-134 х San Pastore) x Bezostaya-1 х Bezostaya-1x NS-171-2
Krasen	Modern	1977	SP1	13.3283	10.3037	14.9097	12.8472	2.02712	0.675708	13.5629	na
Kristal	Modern	1996	SP1	14.0143	12.8783	15.0157	13.9694	0.927217	0.309072	13.4127	(F9-75 x (Langedog x 19-16 x Avrora) х 7523-11
Kristi	Modern	2005	SP1	13.2313	13.948	12.2377	13.139	0.750934	0.250311	13.3827	Miryana (=Sredets-68 x Trakya)+gamma rays x Pryaspa x Enola
Kristora	Modern	after 2000	SP1	12.7927	12.7983	12.7373	12.7761	0.104613	0.034871	13.3023	Kristal х Todora
Lada	Modern	1981	SP1	12.715	12.2667	13.224	12.7352	0.419908	0.139969	13.2643	(Etoile de Choisy x Bezostaya-4) x Mexipak
Laska	Modern	1997	SP1	13.1367	13.097	15.5287	13.9208	1.21008	0.403361	13.3426	F-2498-W1-2 (Romania) х Obrij
Lazarka	Modern	2007	SP1	14.1837	14.6187	16.7583	15.1869	1.19704	0.399013	13.724	Yuna x Flamura 85
Lider	Modern	2010	SP1	14.5827	11.558	16.9883	14.3763	2.35947	0.786491	13.9073	Roussalka x Ae. variabilis x Trayana
Liliya	Modern	2000	SP1	12.808	14.2557	12.6673	13.2437	0.776039	0.25868	13.2251	Pryaspa х Mironovskaya 27
Lozen-6	Modern	2003	SP1	15.1733	15.9127	13.8817	14.9892	0.892892	0.297631	14.1203	(T. dicoccum x Ae. crassa) x Avrora
Ludogorie	Modern	2000	SP1	12.884	14.2047	12.468	13.1856	0.78793	0.262643	13.3344	(SO 290/756 х 4888-682) х Pliska) х 4067-622
Lyusil	Modern	2005	SP1	14.3527	14.3433	12.2307	13.6422	1.06124	0.353745	13.9808	selection in line КС 750 (=Yantar х Medven)
Medeya	Modern	1999	SP1	12.7983	13.9557	12.768	13.174	0.588289	0.196096	13.2258	Polukarlik-3 х Yantar
Merilin	Modern	2007	SP1	13.7747	13.564	16.2737	14.5374	1.30586	0.435286	13.6153	Lutescens 598 х kG2852-21 х SIWWSN-T-118-12
Miziya	Modern	2000	SP1	14.1343	14.4323	14.687	14.4179	0.279388	0.0931293	13.7228	Vratsa х 271-63 (Shipka)
Murgavets	Modern	1994	SP1	12.6823	12.923	14.3503	13.3186	0.782026	0.260675	13.3691	Altimir-67 (=Skorospelka-35 x Mexipac) х Sadovo-1
Mustang	Modern	1997	SP1	15.7907	15.7277	16.4997	16.006	0.40346	0.134487	14.4536	Sadovo-1 х S 1503-142 (line from Zimbabwe) х Sadovo Super х Clement
Neda	Modern	2004	SP1	14.176	14.178	14.003	14.119	0.163905	0.0546352	13.6027	GP 2558-128 (incl. Bezostaya-1) х 3746-2 (=Sadovo-1 х Roason)
Niki	Modern	after 2000	SP1	14.0883	14.13	14.104	14.1074	0.0946772	0.0315591	13.9068	na
Nikolaj	Modern	after 2000	SP1	14.1587	13.9993	12.544	13.5673	0.783008	0.261003	13.7959	Bul 5052- Ph x VІІІ F5 kr.19-а2-10
Nivyana	Modern	1999	SP1	11.6947	13.389	11.6203	12.2347	0.89552	0.298507	12.8492	Yantar x Obrij
Nova Zvezda	Modern	after 2000	SP1	13.1193	13.8187	12.4033	13.1138	0.615289	0.205096	13.2512	90-Zong 150 x КС60
Ogosta	Modern	1978	SP1	14.9737	15.094	14.8317	14.9664	0.197789	0.0659297	13.9365	(N 234 х S-13) x Bezostaya-1
Panaceya	Modern	after 2000	SP1	14.2157	14.7933	14.463	14.4907	0.339422	0.113141	13.8672	Pobeda + Sodium azide 1 mM
Petya	Modern	2003	SP1	12.7433	12.5743	13.6497	12.9891	0.505512	0.168504	13.3072	Thesse x 10/108 Karmen
Plamuk	Old		SP1	12.0593	11.047	13.659	12.2551	1.14253	0.380843	13.0945
Pliska	Modern	1981	SP1	14.3943	14.1817	15.62	14.732	0.677759	0.22592	13.7997	(5517-А-5-5-1-Р3) х Roussalka
Pobeda	Modern	1984	SP1	16.1177	16.3573	14.3227	15.5992	0.966572	0.322191	14.4119	T. sphaerococcum x Rotund. x (T. durum x Secale montanum) x Bezostaya-1 х Mexican 225
Polena	Modern	after 2000	SP1	13.505	14.0713	13.686	13.7541	0.300925	0.100308	13.5103	Kristal х Spartanka
Predela	Modern	na	SP1	11.8467	11.8143	12.981	12.214	0.57819	0.19273	13.1747	na
Prelom	Modern	1996	SP1	10.7883	9.56267	17.577	12.6427	3.73966	1.24655	12.5526	Rositsa х Tundzha
Preslav	Modern	1996	SP1	13.6283	13.4103	14.0337	13.6908	0.299083	0.0996944	13.6418	Armada x 9987-29 (incl. Slavyanka)
Progres	Modern	2000	SP1	12.7147	12.2307	14.1513	13.0322	0.866356	0.288785	13.296	Shabla х 1027-1
Pryaspa	Modern	1989	SP1	13.3	12.409	14.161	13.29	0.759167	0.253056	13.3243	Avrora х Era (selection)
Puldin	Modern	na	SP1	11.67	11.3373	13.792	12.2664	1.15505	0.385017	13.022
Rekord	Modern	1973	SP1	16.0513	16.2887	17.406	16.582	0.628347	0.209449	14.261	Yantar х Medven
Roussalka	Modern	1971	SP1	14.1493	13.9233	15.3063	14.4597	0.647694	0.215898	13.7801	S-13 x BAN-54
Sadovo-1	Modern	1974	SP1	12.7017	12.639	12.435	12.5919	0.203013	0.0676709	13.4185	Yubilejna-3 х Bezostaya-1
Sadovo-772	Modern	1996	SP1	12.9293	12.9903	12.886	12.9352	0.120699	0.0402329	13.4693	Skitiya х Sadovo-1
Skitiya	Modern	1980	SP1	12.899	13.0607	13.0263	12.9953	0.0943451	0.0314484	13.3091	Sonora-64 х Kavkaz х Zlatna dolina
Slavejno	Modern	after 2000	SP1	12.1373	11.9283	12.337	12.1342	0.180774	0.060258	13.001	Prelom x Gabrier
Slaven	Modern	after 2000	SP1	12.6883	12.5173	13.1827	12.7961	0.320706	0.106902	13.454	Garant x Bononiya
Slaveya	Modern	2000	SP1	13.224	13.192	13.226	13.214	0.0640605	0.0213535	13.4465	Pliska х 2558-128 х Pliska
Slavyani	Old		SP1	15.1867	12.1547	19.0783	15.4732	3.00618	1.00206	14.2091
Slavyanka	Modern	1975	SP1	13.1633	13.5697	15.1867	13.9732	0.927172	0.309057	13.4823	NS-313 x Bezostaya-1
Sredets-68	Modern	1968	SP1	14.5997	13.528	17.2313	15.1197	1.65104	0.550348	13.9201	Skorospelka 35 х Mexipac
Stolets	Modern	na	SP1	13.973	14.653	14.1553	14.2604	0.326587	0.108862	13.8156	na
Stoyana	Modern	2010	SP1	11.7837	11.094	13.2373	12.0383	0.95156	0.317187	12.9805	2477-2 (=NS 175/2/Libelula/Bezostaya-1) х Slaveya
Strelets	Modern	after 2000	SP1	13.9497	13.2543	15.671	14.2917	1.07818	0.359393	13.6101	Prelom x Super fatua
Svilena	Modern	1994	SP1	13.0723	11.305	13.9537	12.777	1.17212	0.390706	13.3405	(863-А-31 х Super Zlatna) х 76-24-5
Tangra	Modern	1978	SP1	15.504	12.1393	17.0773	14.9069	2.18558	0.728525	14.2898	na
Todora	Modern	1996	SP1	13.697	11.7533	15.164	13.5381	1.48324	0.494414	13.6458	1011-57 х Trayana
Toshevka	Modern	1978	SP1	14.3167	14.391	16.9367	15.2148	1.29233	0.430775	13.8739	NS-314 x Bezostaya-1
Trakiya	Modern	1977	SP1	14.039	14.178	14.6737	14.2969	0.299703	0.099901	13.7069	(Bezostaya-1 х Elia) х Roussalka
Tsarevets	Modern	2008	SP1	12.7987	13.1653	12.7583	12.9074	0.196932	0.0656441	13.337	Zebrets x Katya
Tundzha	Modern	na	SP1	7.64367	6.27767	14.3203	9.41389	3.73461	1.24487	11.5709	na
Vega	Modern	1976	SP1	14.311	15.9163	14.1607	14.796	0.847741	0.28258	13.8908	(No 301 х S-13) х Rannaya-12 х NS-314
Velizara	Modern	2000	SP1	12.941	13.332	12.2457	12.8396	0.480838	0.160279	13.2418	Yantar х Przhevalskaya
Vezhen	Modern	na	SP1	9.23967	6.92733	12.1657	9.44422	2.28036	0.76012	12.0961	na
Vikhar	Modern	after 2000	SP1	14.3487	14.237	15.3653	14.6503	0.553226	0.184409	13.988	Yunak x Flamura 80
Vselena	Modern	after 2000	SP1	10.9173	8.91833	15.6047	11.8134	2.9734	0.991132	12.841	Momchil + Sodium azide 1 mM
Yana	Modern	1991	SP1	14.757	14.4137	15.1147	14.7618	0.317992	0.105997	13.983	na
Yanitsa	Modern	2009	SP1	12.8877	13.9197	13.0967	13.3013	0.47825	0.159417	13.2073	na
Yantar	Modern	1982	SP1	12.9447	14.3147	12.578	13.2791	0.799205	0.266402	13.2225	Avrora х Era
Yasen	Modern	1988	SP1	12.9277	12.9617	12.9637	12.951	0.0367219	0.0122406	13.4505	Kiten x Kardam
Zagore	Modern	1983	SP1	15.337	15.5343	15.8973	15.5896	0.27347	0.0911566	12.8534	na
Zlatina	Modern	2005	SP1	10.8247	8.83867	13.494	11.0524	2.05976	0.686586	12.4591	Obrij x 129-171-1
Zlatitsa	Modern	2003	SP1	12.1543	8.263	14.022	11.4798	2.54645	0.848816	12.9677	Yuna (Russia) x Flamura 85 (Romania)
Zlatiya	Modern	after 2000	SP1	13.2847	14.3113	7.05867	11.5516	4.27779	1.42593	13.5547	na
Zora	Modern	1997	SP1	12.3083	13.1387	13.2523	12.8998	0.448658	0.149553	13.1289	(2558-128 х 5460-965) х 6350-44 (incl. No234, Erythrospermum 34, Roussalka)
Beliya	Old		SP2	11.2687	7.65533	13.2623	10.7288	2.46164	0.820545	12.6506	selection from a local wheat
Bulgarische weizen-44	Old		SP2	13.0853	13.2733	13.2467	13.2018	0.200273	0.0667578	13.15
Dimitrovka 5-11	Old		SP2	12.3007	5.99633	15.5137	11.2702	4.65173	1.55058	13.0856
Druzhba	Modern	1976	SP2	12.0767	9.475	13.0777	11.5431	1.61479	0.538265	13.0156	na
Dunavka	Old		SP2	12.1487	12.7167	12.0803	12.3152	0.379682	0.126561	12.8796
Duskot-171	Old (landrace)		SP2	13.5413	13.551	12.1927	13.095	0.677629	0.225876	13.4119
Ferrugineum-113	Old		SP2	12.536	12.734	15.3827	13.5509	1.38114	0.46038	13.0858
Ivancha	Old (landrace)		SP2	12.9883	13.4577	12.7357	13.0606	0.324716	0.108239	13.1753
Karnobat-92	Old		SP2	11.3697	13.6953	10.9487	12.0046	1.28196	0.427321	12.6513
Karnobatska ranozrejka	Old		SP2	13.7427	13.6493	14.9133	14.1018	0.610326	0.203442	13.6098	Glorieti x No 159
Knezha	Old		SP2	12.3293	12.5857	12.3803	12.4318	0.145412	0.0484707	13.0332
Kozlovets	Old (landrace)		SP2	12.0877	10.317	13.756	12.0536	1.48981	0.496605	13.062
Maritsa	Old		SP2	11.4607	14.4513	11.054	12.322	1.60751	0.535836	12.878
Merkur	Old		SP2	13.431	13.712	13.3687	13.5039	0.208269	0.0694231	13.5243
Nadezhda-2	Old		SP2	11.945	12.5437	11.8143	12.101	0.33771	0.11257	13.0294	wheat-Agropyron hybrid-186 х Okerman
Nedan	Old (landrace)		SP2	12.2057	12.2777	12.857	12.4468	0.332182	0.110727	12.8955
No100-10	Old		SP2	10.9497	7.41767	13.3683	10.5786	2.59204	0.864014	12.6507
No1153	Old		SP2	14.6187	13.1973	16.3607	14.7256	1.37515	0.458383	13.7899
No127	Old		SP2	15.4357	16.5567	15.276	15.7561	0.615096	0.205032	14.2031
No14 (Obr chiflik)	Old		SP2	13.4993	13.4273	13.9613	13.6293	0.253835	0.0846117	12.6848
No1438	Old		SP2	14.9207	13.3113	16.2867	14.8396	1.29225	0.430751	13.9138
No159-early (Obr chiflik)	Old		SP2	16.766	16.817	16.7827	16.7886	0.119094	0.0486199	14.6537	Local wheat x Noe
No16 (Obr chiflik)	Old		SP2	12.0747	14.2633	12.3023	12.8801	1.04736	0.349122	13.3083
No165	Old		SP2	14.8923	16.101	14.9113	15.3016	0.611666	0.203889	13.9231
No182	Old		SP2	13.796	13.946	15.0443	14.2621	0.597669	0.199223	13.7039
No2315	Old		SP2	10.6683	7.68	12.3977	10.2487	2.06717	0.689055	12.4855
No264	Old		SP2	15.4317	15.369	15.751	15.5172	0.206058	0.068686	14.1818
No301	Old		SP2	12.4563	14.1473	12.882	13.1619	0.769985	0.256662	13.1918
No312	Old		SP2	14.3697	14.5733	14.7613	14.5681	0.177072	0.0590239	13.722
No7 (Obr chiflik)	Old		SP2	10.9723	7.83	11.4363	10.0796	1.69928	0.566425	13.8902
No84 (Obr chiflik)	Old		SP2	13.7087	15.483	13.817	14.3362	0.865031	0.288344	14.2118
Okerman-17	Old		SP2	12.713	12.278	14.729	13.24	1.13459	0.378198	13.2979	Noe x No 16
Okerman-804	Old		SP2	13.7863	14.9643	14.3533	14.368	0.580581	0.193527	13.691	(Noe x No 16 ) x Mentana
Polyak	Old		SP2	10.9573	10.302	13.0817	11.447	1.26829	0.422763	12.4573
Popovo	Old (landrace)		SP2	12.0383	15.274	11.987	13.0998	1.63271	0.544236	12.8711
Primorets	Modern	na	SP2	12.694	10.724	12.8953	12.1044	1.04153	0.347175	13.2537	na
Rada	Modern	2012	SP2	13.2183	13.585	12.907	13.2368	0.3005	0.100167	13.24	na
Sadovo super	Modern	1976	SP2	13.3047	13.8263	13.0513	13.3941	0.362712	0.120904	13.5009	Moisson x (Yubilejna-3 x wheat-Agropyron hybrid 186)
Sadovska ranozrejka-4	Old		SP2	12.7263	11.3163	14.9303	12.991	1.57803	0.526011	13.3085
Slomer	Old (landrace)		SP2	14.459	14.856	14.6203	14.6451	0.176949	0.0589829	13.6846
Sofia-312	Old		SP2	14.5503	11.413	16.7773	14.2469	2.33533	0.778444	13.8827
Sofia-40	Old		SP2	11.398	10.6173	13.4843	11.8332	1.2857	0.428566	12.6849
Stalinka	Old		SP2	15.179	15.747	14.2993	15.0751	0.635971	0.21199	14.0724
Stozher	Modern	after 2000	SP2	11.8807	11.1287	13.3057	12.105	0.958629	0.319543	13.0612	Kardam х (NS-171-2 x Kavkaz) х Kavkaz
Tencha	Old (landrace)		SP2	14.476	15.404	14.3353	14.7384	0.504271	0.16809	13.6436
Trapezitsa	Modern	1974	SP2	14.5673	14.5767	16.4	15.1813	0.921385	0.307128	13.9111	na
Vitosha	Old		SP2	14.0773	15.218	13.072	14.1224	0.933605	0.311202	13.6865
Yubilejna-2	Old		SP2	16.5187	16.7523	15.0407	16.1039	0.805608	0.268536	14.4285	(Noe x Nо 16) x Mentana
Bononiya	Modern	1988	SP3	11.3183	11.6373	13.7257	12.2271	1.14109	0.380363	12.9832	Krasnodarskij karlik x Ludogorka
Bozhana	Modern	2010	SP3	13.965	13.338	17.2697	14.8576	1.83275	0.610915	13.6433	Obrij (=Red River 68) х Odesskaya 51
Gizda	Modern	after 2000	SP3	11.1647	8.01067	14.1757	11.117	2.67388	0.891293	12.8469	Pobeda + Sodium azide 1mM
Guinness	Modern	2005	SP3	13.4007	13.0853	14.063	13.5163	0.451581	0.150527	13.6803	Katya + gamma irradiation 50 Gy
Hebros	Modern	1974	SP3	12.9217	13.1253	13.0907	13.0459	0.11683	0.0389435	13.3815	Fortunato x No 301
Kremena	Modern	1975	SP3	13.049	12.3233	14.119	13.1638	0.783162	0.261054	13.442	(Erythrospermum 894 x Campоdoro) х Bezostaya-1
Levent	Modern	1973	SP3	15.3443	15.6733	15.0273	15.3483	0.283886	0.0946285	14.1422	Bezostaya-1 х Fiorello
Ludogorka	Modern	1973	SP3	16.4103	16.5757	14.2023	15.7294	1.15113	0.383712	14.5323	Bezostaya-1 х Etoile de Choisy
Milena	Modern	1996	SP3	16.433	14.968	17.4553	16.2854	1.08317	0.361058	14.5297	((203-238 х Vedrina) х 593-51) х ((Olsen dwarf x Odesskaya 16) х (Yuzhnaya Zarya х 780-66) х Odesskaya 86)
Momchil	Modern	1982	SP3	14.4817	14.8543	16.2603	15.1988	0.82346	0.274487	13.97	NS-11-36 х Avrora
Nova Sadovka	Old		SP3	12.5037	12.54	15.046	13.3632	1.26354	0.42118	13.1819
Prostor	Modern	1988	SP3	13.543	13.7333	13.84	13.7054	0.146364	0.0487881	13.5386	(Roussalka х Rannya 12) х Nadadores (Mexico)
Trayana	Modern	1981	SP3	14.2973	14.3337	15.1637	14.5982	0.469021	0.15634	13.8063	(Ogosta х Kapli Supressia) х Avrora
Yubilejna-3	Old		SP3	15.149	15.2457	15.0803	15.1583	0.103829	0.0346097	14.0582	Окерман x Mentana
Yunak	Modern	2003	SP3	13.9863	14.1057	14.214	14.102	0.125813	0.0419378	13.3686	Momchil x Katya
Zlatoklas	Modern	1975	SP3	12.6447	9.62533	13.9507	12.0736	1.92501	0.641671	13.3461	(Erythrospermum 19-16 x Bezostaya-1) х Bezostaya-1) х NS-171-2
Evmolpiya	Modern	na	AD	14.9947	10.3663	19.367	14.9093	3.90222	1.30074	14.1894	na
Kiten	Modern	1976	AD	13.7993	13.5453	14.3243	13.8897	0.347861	0.115954	13.7304	(Libellula x Bezostaya-1) x (NS-171-2 x Erythrospermum 19-45)
KM-135	Modern	2010	AD	12.6503	12.601	13.9537	13.0683	0.669745	0.223248	13.3616	Proteika х Zagorka
Pavlinka	Modern	after 2000	AD	13.625	13.7257	13.7067	13.6858	0.0729277	0.0243092	13.6424	na
Sadovo-552	Modern	1995	AD	12.0387	13.127	11.8063	12.324	0.62035	0.206783	13.0847	Mironovskaya-15 х Н-10
Average:				13.2093	12.944	14.1566	13.4366	0.983067	0.327739	13.437
Std. Dev.				1.46452	2.05845	1.61857	1.34268			0.511773
Min				7.64367	5.99633	7.05867	9.41389			11.5709
Max				16.766	16.817	19.367	16.7886			14.6537
CV (%)				11.0871	15.9027	11.4333	9.99266			3.80869

## Sheet: Table-S2-TKW
Table S2. Information about 179 bread wheat accessions from Bulgaria and summary statistics for TKW from three crop seasons (harvests 2014, 2017, 2021), average over the seasons, and the average BLUE values
aMembership of the accessions to a sub-population is as determined in [32].
Accession name	Accession status	Release year of modern varieties	Subpopulation (SP)a	TKW (g) 2014	TKW (g) 2017	TKW (g) 2021	TKW (g) average	Std. Dev.	St. Err.	TKW (g) BLUEs	Known pedigree
Aglika	Modern	1997	SP1	37.1172	41.9866	50.6656	43.2564	6.69557	1.22244	42.2811	2558-128 (incl. Bezostaya-1) х Pliska
Aheloj	Modern	1987	SP1	43.0254	38.3725	43.5298	41.6426	3.69352	0.674341	45.3056	na
Albena	Modern	1996	SP1	52.2687	48.6911	53.4994	51.4864	4.61017	0.841698	46.9798	selection from F-1959-W 1-2 (Romania)
Altimir-67	Modern	1979	SP1	42.5283	42.1388	49.0266	44.5646	4.74916	0.867075	46.0176	Skorospelka 35 x Mexipak
Anna	Modern	2005	SP1	31.1445	39.1223	45.197	38.4879	7.53696	1.37605	45.0419	Lepoklasa x Pryaspa
Antonovka	Modern	2004	SP1	50.593	49.0891	55.982	51.888	4.68021	0.854485	48.9797	Fuss x Pryaspa
Asenovka	Modern	1987	SP1	52.5414	49.7362	58.8893	53.7223	4.84032	0.883718	50.9967	na
Avangard	Modern	after 2000	SP1	41.7639	34.4998	42.7049	39.6562	4.96674	0.906798	44.8065	Pobeda + Sodium azide 1 mM
Bolyarka	Modern	2004	SP1	47.5899	51.8195	60.5688	53.3261	7.83449	1.43037	47.258	Yantar x (Prostor x Krasnodarskaya)
Boryana	Modern	1999	SP1	48.039	47.0561	50.6558	48.5837	5.10005	0.931137	48.8087	(9855-18/NS-314 x Avrora) х Momchil
Burgas-1	Old		SP1	44.1907	49.3855	52.974	48.8501	5.5317	1.00995	47.443	? x Neuzucht
Charodejka	Modern	1979	SP1	44.4015	40.605	47.2224	44.0763	6.14664	1.12222	43.862	Roussalka (improved) х Zlatna dolina
Demetra	Modern	2004	SP1	43.3583	34.6077	39.3411	39.1024	7.04984	1.28712	43.8109	Erythrosperum 1613x 86 xEr.103 x SuperX x Zlatna dolina
Diamant	Modern	1996	SP1	48.3437	42.1416	52.6666	47.7173	9.05075	1.65243	48.2205	Yubilej x Sadovo-1
Dobrotitsa	Modern	1992	SP1	44.4535	43.3722	53.9003	47.242	6.00162	1.09574	43.1732	2558-128 (incl. Bezostaya-1) х 4199 х 5460-1039
Dobrudzhanka	Old		SP1	30.0384	31.647	39.3422	33.6759	6.26877	1.14452	43.9748	Pliska x Albidum
Dona	Modern	2007	SP1	48.0108	40.7442	50.192	46.3157	5.59812	1.02207	46.8891	Donskaya Bezostaya x Olviya (Odessa)
Dragana	Modern	2009	SP1	50.2275	50.0289	54.3977	51.5514	4.18908	0.764817	46.2902	Miryana (=Sredets-68 x Trakya)+gamma rays x Nadya (Russia)
Elitsa	Modern	1997	SP1	37.5316	46.9224	46.6448	43.6996	7.61274	1.38989	44.4671	Yuzhnaya Zarya x Pliska
Enola	Modern	1997	SP1	37.397	38.673	52.783	42.951	8.73249	1.59433	43.5847	(Kiten х 4360-5) х Trakiya) х Hersonskaya-552
Erythrospermum 19-16	Old		SP1	39.4347	31.0243	41.9279	37.4623	7.25112	1.32387	44.4176	San Pastore x S-134
Fermer	Modern	2009	SP1	49.8818	42.557	51.3192	47.9193	6.11073	1.11566	48.3298	Pobeda + gamma irradiation 50 Gy
Ferrugineum-2	Old		SP1	45.3901	37.5817	44.1416	42.3712	5.91454	1.07984	42.3954	San Pastore x S-134
Galateya	Modern	1999	SP1	41.2174	42.3053	54.9764	46.1663	8.55374	1.56169	42.3319	(NS4R x Kaliakra x Libellula) x (Bezostaya-1 x Pliska)
Gladiator-113	Modern	1992	SP1	32.8584	39.7391	40.117	37.5715	6.61988	1.20862	42.5917	(Skorospelka 35 х Mexipak) х Siete Cerros
Goritsa	Modern	2010	SP1	42.9241	32.1923	43.5523	39.5562	6.21234	1.13421	45.4253	na
Hrabrets	Modern	na	SP1	53.3261	47.4287	56.3133	52.356	5.46397	0.99758	46.7525	Rekord x Slavyanka
Ideal	Modern	1999	SP1	44.3719	38.7473	46.8291	43.3161	5.4153	0.988695	41.5395	М-51-112 (incl. Bezostaya-1) х М-524 (incl. Sadovo-1)
Iveta	Modern	2000	SP1	46.0402	39.5535	52.892	46.1619	6.76989	1.23601	43.47	Obrij x Mironovskaya 61
Joana	Modern	after 2000	SP1	54.3766	46.2111	50.5278	50.3719	7.87241	1.4373	48.085	Pobeda + gamma irradiation 50 Gy
Kaliakra-2	Modern	1968	SP1	40.6032	37.5331	48.7837	42.3067	7.08845	1.29417	46.1797	(Ibo-1828 x La Pervision) x Bezostaya-1 х Skorospelka-12
Kalina	Modern	2010	SP1	53.0657	43.3391	61.6212	52.6753	8.55847	1.56256	45.3351	Prostor x Enola x Prostor
Kaloyan	Modern	1981	SP1	39.7994	40.8614	38.9751	39.8787	9.26032	1.69069	45.9662	(Cnem х Avrora) х Roussalka
Karat	Modern	1999	SP1	44.5916	40.4211	47.389	44.1339	5.66027	1.03342	44.0959	2811-2 (incl. Bezostaya-1, Zlatna dolina, Sava) х 371-2023
Kardam	Modern	1980	SP1	41.1413	43.9125	48.1959	44.4166	5.72064	1.04444	44.679	(19-16-14 х NS-171-2) х Avrora
Karina	Modern	2004	SP1	40.5841	39.536	48.3311	42.8171	5.93035	1.08273	40.5933	Antilema 1-8 x Pliska
Katya	Modern	1982	SP1	44.7825	37.9135	47.1421	43.2794	6.16869	1.12624	45.2925	Hebros x Bezostaya-1
Kiara	Modern	2010	SP1	43.9799	47.471	55.2898	48.9136	6.63902	1.21211	44.9096	Klassic x Enola
Korona	Modern	2006	SP1	38.2493	39.0752	44.976	40.7668	4.02448	0.734766	44.49	(Pryaspa х Ol'viya) х (Manital х Flamura 80 )
Krapets	Modern	1982	SP1	42.7445	44.4969	50.2328	45.8248	4.78337	0.87332	46.0813	S-233 х (S-134 х San Pastore) x Bezostaya-1 х Bezostaya-1x NS-171-2
Krasen	Modern	1977	SP1	36.6926	45.2525	46.0793	42.6748	7.06469	1.28983	44.6572	na
Kristal	Modern	1996	SP1	42.8183	41.8104	50.8743	45.1677	5.17265	0.944392	48.7675	(F9-75 x (Langedog x 19-16 x Avrora) х 7523-11
Kristi	Modern	2005	SP1	40.862	47.5282	46.1996	44.8633	6.57475	1.20038	45.7953	Miryana (=Sredets-68 x Trakya)+gamma rays x Pryaspa x Enola
Kristora	Modern	after 2000	SP1	38.3334	36.071	42.4119	38.9388	6.32398	1.1546	43.1224	Kristal х Todora
Lada	Modern	1981	SP1	41.5019	40.7468	49.0764	43.775	5.15296	0.940798	43.6859	(Etoile de Choisy x Bezostaya-4) x Mexipak
Laska	Modern	1997	SP1	49.5332	45.417	54.9981	49.9828	6.4597	1.17937	46.7824	F-2498-W1-2 (Romania) х Obrij
Lazarka	Modern	2007	SP1	47.5197	42.8607	52.3645	47.5816	4.97949	0.909127	46.3512	Yuna x Flamura 85
Lider	Modern	2010	SP1	43.0266	44.0736	54.1032	47.0678	6.47247	1.18171	48.6533	Roussalka x Ae. variabilis x Trayana
Liliya	Modern	2000	SP1	35.6275	43.5815	45.69	41.633	5.86274	1.07038	45.039	Pryaspa х Mironovskaya 27
Lozen-6	Modern	2003	SP1	39.0766	38.2649	43.7548	40.3654	6.42121	1.17235	43.4791	(T. dicoccum x Ae. crassa) x Avrora
Ludogorie	Modern	2000	SP1	34.9116	37.8479	42.8678	38.5424	7.23013	1.32004	42.5857	(SO 290/756 х 4888-682) х Pliska) х 4067-622
Lyusil	Modern	2005	SP1	43.4849	46.5283	55.195	48.4027	6.91126	1.26182	47.2915	selection in line КС 750 (=Yantar х Medven)
Medeya	Modern	1999	SP1	40.7173	44.0147	49.3926	44.7082	5.97773	1.09138	47.8253	Polukarlik-3 х Yantar
Merilin	Modern	2007	SP1	48.3471	41.705	48.9569	46.3363	5.77625	1.05459	46.574	Lutescens 598 х kG2852-21 х SIWWSN-T-118-12
Miziya	Modern	2000	SP1	41.0351	43.8407	52.308	45.7279	6.67089	1.21793	44.4649	Vratsa х 271-63 (Shipka)
Murgavets	Modern	1994	SP1	37.4085	49.6075	53.3623	46.7928	9.18313	1.6766	45.3634	Altimir-67 (=Skorospelka-35 x Mexipac) х Sadovo-1
Mustang	Modern	1997	SP1	54.2218	51.3204	56.2425	53.9282	4.28213	0.781806	51.7687	Sadovo-1 х S 1503-142 (line from Zimbabwe) х Sadovo Super х Clement
Neda	Modern	2004	SP1	40.6309	50.1593	56.8206	49.2036	8.66935	1.5828	48.0547	GP 2558-128 (incl. Bezostaya-1) х 3746-2 (=Sadovo-1 х Roason)
Niki	Modern	after 2000	SP1	35.0729	45.0148	52.1158	44.0678	8.24585	1.50548	48.0768	na
Nikolaj	Modern	after 2000	SP1	37.8817	40.9471	43.658	40.829	4.25634	0.777098	43.4755	Bul 5052- Ph x VІІІ F5 kr.19-а2-10
Nivyana	Modern	1999	SP1	52.8744	49.9273	54.837	52.5462	6.97123	1.27277	48.682	Yantar x Obrij
Nova Zvezda	Modern	after 2000	SP1	43.0186	46.0779	51.1901	46.7622	6.59976	1.20495	48.1804	90-Zong 150 x КС60
Ogosta	Modern	1978	SP1	45.5757	43.7363	50.8442	46.7188	6.41011	1.17032	47.6523	(N 234 х S-13) x Bezostaya-1
Panaceya	Modern	after 2000	SP1	48.6854	40.9599	51.9824	47.2093	6.38595	1.16591	48.3887	Pobeda + Sodium azide 1 mM
Petya	Modern	2003	SP1	36.2099	39.699	50.0118	41.9736	7.86979	1.43682	42.3603	Thesse x 10/108 Karmen
Plamuk	Old		SP1	43.0112	43.275	50.075	45.4537	5.59575	1.02164	45.71
Pliska	Modern	1981	SP1	37.7268	35.1203	43.8093	38.8854	5.04372	0.920853	39.5477	(5517-А-5-5-1-Р3) х Roussalka
Pobeda	Modern	1984	SP1	47.5169	43.174	51.9926	47.5612	5.77196	1.05381	47.572	T. sphaerococcum x Rotund. x (T. durum x Secale montanum) x Bezostaya-1 х Mexican 225
Polena	Modern	after 2000	SP1	37.1556	41.5434	41.6235	40.1075	5.97389	1.09068	45.2246	Kristal х Spartanka
Predela	Modern	na	SP1	54.1789	47.0442	58.3988	53.2073	6.22369	1.13628	51.7857	na
Prelom	Modern	1996	SP1	53.2075	49.4046	57.4178	53.3433	6.47888	1.18288	46.8964	Rositsa х Tundzha
Preslav	Modern	1996	SP1	42.9803	39.9807	49.7169	44.2259	4.77621	0.872013	45.4932	Armada x 9987-29 (incl. Slavyanka)
Progres	Modern	2000	SP1	44.2465	58.1819	55.2859	52.5714	10.1933	1.86104	44.9066	Shabla х 1027-1
Pryaspa	Modern	1989	SP1	46.8604	45.3326	53.3646	48.5192	4.85161	0.885779	48.1665	Avrora х Era (selection)
Puldin	Modern	na	SP1	45.7782	45.8184	46.0922	45.8963	4.59638	0.839181	48.1998
Rekord	Modern	1973	SP1	40.4835	38.0721	40.2104	39.5887	4.49835	0.850107	44.886	Yantar х Medven
Roussalka	Modern	1971	SP1	45.222	45.6262	51.1536	47.3339	6.96907	1.27237	41.9012	S-13 x BAN-54
Sadovo-1	Modern	1974	SP1	49.7512	46.2445	48.897	48.2976	6.36773	1.16258	48.915	Yubilejna-3 х Bezostaya-1
Sadovo-772	Modern	1996	SP1	41.318	42.3337	44.6639	42.7719	4.64058	0.847251	46.7103	Skitiya х Sadovo-1
Skitiya	Modern	1980	SP1	41.5641	38.2552	44.7669	41.5287	4.694	0.857004	40.4588	Sonora-64 х Kavkaz х Zlatna dolina
Slavejno	Modern	after 2000	SP1	42.694	42.6215	59.3098	48.2084	9.83473	1.79557	47.0009	Prelom x Gabrier
Slaven	Modern	after 2000	SP1	39.8606	44.0018	52.81	45.5575	6.50582	1.1878	47.9503	Garant x Bononiya
Slaveya	Modern	2000	SP1	39.5597	45.178	51.6932	45.4769	5.91506	1.07994	42.2221	Pliska х 2558-128 х Pliska
Slavyani	Old		SP1	46.5223	44.4369	45.3459	45.435	7.25837	1.32519	46.2068
Slavyanka	Modern	1975	SP1	42.2207	42.8857	51.3159	45.4741	5.33292	0.973653	46.3668	NS-313 x Bezostaya-1
Sredets-68	Modern	1968	SP1	26.2142	41.8595	49.337	39.1369	10.6216	1.93922	41.9811	Skorospelka 35 х Mexipac
Stolets	Modern	na	SP1	41.2133	41.1739	47.6966	43.3613	5.81625	1.0619	43.8935	na
Stoyana	Modern	2010	SP1	40.5404	44.0759	44.3546	42.9903	4.82911	0.881671	42.4036	2477-2 (=NS 175/2/Libelula/Bezostaya-1) х Slaveya
Strelets	Modern	after 2000	SP1	51.9197	48.2405	58.7325	52.9642	6.56425	1.19846	47.4656	Prelom x Super fatua
Svilena	Modern	1994	SP1	39.9137	44.3987	44.4691	42.9271	4.29346	0.783875	45.447	(863-А-31 х Super Zlatna) х 76-24-5
Tangra	Modern	1978	SP1	44.1434	43.6804	46.3855	44.7364	6.29393	1.14911	46.9172	na
Todora	Modern	1996	SP1	36.4343	41.6024	44.5205	40.8524	4.69913	0.857941	43.9523	1011-57 х Trayana
Toshevka	Modern	1978	SP1	46.4813	47.2207	48.3318	47.3446	4.35723	0.795518	46.6234	NS-314 x Bezostaya-1
Trakiya	Modern	1977	SP1	43.5509	49.7856	52.1128	48.4831	4.65377	0.849658	44.4556	(Bezostaya-1 х Elia) х Roussalka
Tsarevets	Modern	2008	SP1	35.9439	42.2195	43.8832	40.6822	6.34272	1.15802	42.9489	Zebrets x Katya
Tundzha	Modern	na	SP1	41.9995	46.4217	47.1471	45.1894	6.27294	1.14528	45.4288	na
Vega	Modern	1976	SP1	39.277	41.358	46.2018	42.2789	4.37169	0.798157	44.2503	(No 301 х S-13) х Rannaya-12 х NS-314
Velizara	Modern	2000	SP1	41.7764	43.0788	54.4196	46.425	7.00321	1.27861	45.9551	Yantar х Przhevalskaya
Vezhen	Modern	na	SP1	39.2021	38.4537	46.4929	41.3829	5.45887	0.996649	42.6452	na
Vikhar	Modern	after 2000	SP1	47.7981	47.4888	51.1518	48.8129	5.44078	0.993346	48.911	Yunak x Flamura 80
Vselena	Modern	after 2000	SP1	53.7569	51.3893	57.2631	54.1364	4.36228	0.79644	51.8	Momchil + Sodium azide 1 mM
Yana	Modern	1991	SP1	26.9371	37.2466	42.3349	35.5062	7.4259	1.35578	41.2679	na
Yanitsa	Modern	2009	SP1	40.9117	48.9603	52.0291	47.3004	5.72781	1.04575	47.5733	na
Yantar	Modern	1982	SP1	40.4397	42.9396	52.0534	45.1442	6.52243	1.19083	47.4047	Avrora х Era
Yasen	Modern	1988	SP1	39.6744	40.3935	45.4842	41.8507	3.75998	0.686476	42.5905	Kiten x Kardam
Zagore	Modern	1983	SP1	44.5942	44.4103	50.3095	46.438	4.57272	0.834861	44.8012	na
Zlatina	Modern	2005	SP1	41.4836	47.3787	49.7413	46.2012	5.415	0.988639	44.9187	Obrij x 129-171-1
Zlatitsa	Modern	2003	SP1	49.6881	41.6614	50.5449	47.2982	5.6155	1.02524	47.8078	Yuna (Russia) x Flamura 85 (Romania)
Zlatiya	Modern	after 2000	SP1	46.1838	49.41	52.1392	49.2443	4.86452	0.888135	46.8925	na
Zora	Modern	1997	SP1	40.3707	50.0491	54.0973	48.1723	6.38711	1.16612	43.7763	(2558-128 х 5460-965) х 6350-44 (incl. No234, Erythrospermum 34, Roussalka)
Beliya	Old		SP2	31.13	47.3375	49.8796	42.7824	10.5457	1.92538	42.156	selection from a local wheat
Bulgarische weizen-44	Old		SP2	47.3259	44.6971	41.7877	44.6036	5.66249	1.03382	44.9475
Dimitrovka 5-11	Old		SP2	22.1715	39.3925	41.0562	34.2068	9.94542	1.81578	40.3136
Druzhba	Modern	1976	SP2	34.0804	47.2656	53.2368	44.8609	8.80465	1.6075	42.0282	na
Dunavka	Old		SP2	46.1952	47.4605	38.5507	44.0688	5.60251	1.02287	45.6945
Duskot-171	Old (landrace)		SP2	45.0213	44.6155	43.4209	44.3526	4.26854	0.779325	44.7258
Ferrugineum-113	Old		SP2	58.3594	50.728	35.5906	48.226	11.2264	2.04965	46.166
Ivancha	Old (landrace)		SP2	50.4697	43.9147	46.7466	47.0437	4.97204	0.907767	46.4211
Karnobat-92	Old		SP2	47.9864	47.5604	45.8044	47.1171	5.17616	0.945032	45.6103
Karnobatska ranozrejka	Old		SP2	49.0395	49.0138	51.3513	49.8015	6.96678	1.2937	46.2792	Glorieti x No 159
Knezha	Old		SP2	45.5228	47.3238	47.1823	46.6763	4.22364	0.771128	45.1134
Kozlovets	Old (landrace)		SP2	40.0068	47.5968	37.9615	41.855	9.42431	1.75005	45.1511
Maritsa	Old		SP2	26.772	48.3619	46.5615	40.5651	11.3251	2.06768	44.3721
Merkur	Old		SP2	27.8982	41.2725	41.5399	36.9035	8.74795	1.59715	42.2004
Nadezhda-2	Old		SP2	49.052	52.4481	52.1283	51.2095	6.9105	1.26168	46.9098	wheat-Agropyron hybrid-186 х Okerman
Nedan	Old (landrace)		SP2	36.4493	43.1638	45.6851	41.7661	7.60519	1.38851	45.0978
No100-10	Old		SP2	41.9467	47.8924	51.3476	47.0622	5.64876	1.03132	45.7525
No1153	Old		SP2	50.0747	48.3195	48.205	48.8664	4.17398	0.762061	45.8811
No127	Old		SP2	50.6511	53.0628	49.211	50.975	5.57892	1.01857	45.5603
No14 (Obr chiflik)	Old		SP2	44.78	40.2935	38.6204	41.2313	6.43479	1.17483	45.7337
No1438	Old		SP2	41.9727	47.8434	51.3069	47.041	6.82568	1.24619	45.881
No159-early (Obr chiflik)	Old		SP2	42.5066	37.7633	36.1142	38.7947	8.09664	1.47824	44.3869	Local wheat x Noe
No16 (Obr chiflik)	Old		SP2	43.676	44.4918	45.4527	44.5402	4.30377	0.785757	45.4275
No165	Old		SP2	40.4687	40.3055	38.9363	39.9035	3.14667	0.574501	43.9867
No182	Old		SP2	65.8142	48.8708	50.292	54.9923	6.41525	1.17126	47.3427
No2315	Old		SP2	46.203	45.6504	48.9068	46.9201	4.07317	0.743656	45.0577
No264	Old		SP2	42.2937	48.0745	48.7793	46.3825	5.06861	0.925397	46.5142
No301	Old		SP2	46.3531	56.4312	58.7429	53.8424	6.88421	1.25688	46.9703
No312	Old		SP2	46.3576	49.5255	51.2848	49.056	3.68963	0.673631	45.1247
No7 (Obr chiflik)	Old		SP2	40.7543	41.5089	43.0446	41.7693	4.24237	0.774547	49.9423
No84 (Obr chiflik)	Old		SP2	39.4911	47.2745	44.1429	43.6361	8.18524	1.49441	44.9016
Okerman-17	Old		SP2	37.9331	50.2428	59.4492	49.2083	10.314	1.88306	44.1491	Noe x No 16
Okerman-804	Old		SP2	38.1198	41.2401	55.2314	44.8638	7.51379	1.37182	42.5865	(Noe x No 16 ) x Mentana
Polyak	Old		SP2	42.4362	39.9668	42.2802	41.561	7.35597	1.34301	44.936
Popovo	Old (landrace)		SP2	42.1106	41.1375	43.9009	42.383	5.81539	1.06174	45.1901
Primorets	Modern	na	SP2	45.0373	39.0203	24.4444	36.1674	5.17395	1.07884	44.3453	na
Rada	Modern	2012	SP2	47.4896	50.7705	54.699	50.9864	4.93917	0.901766	45.183	na
Sadovo super	Modern	1976	SP2	37.8792	36.5448	41.5447	38.6563	5.68062	1.03713	44.1987	Moisson x (Yubilejna-3 x wheat-Agropyron hybrid 186)
Sadovska ranozrejka-4	Old		SP2	25.9375	37.1438	52.0618	38.3811	11.6899	2.13428	41.4548
Slomer	Old (landrace)		SP2	46.2983	46.2875	46.482	46.3559	5.81568	1.06179	45.7141
Sofia-312	Old		SP2	46.0586	48.5992	49.3027	47.9868	5.02461	0.917364	45.4435
Sofia-40	Old		SP2	48.5235	45.0454	47.9048	47.1579	6.47577	1.18231	45.3334
Stalinka	Old		SP2	28.9844	46.5847	50.6039	42.0576	10.6013	1.93552	42.1813
Stozher	Modern	after 2000	SP2	43.7755	39.6815	49.3941	44.2837	7.81361	1.42656	43.5981	Kardam х (NS-171-2 x Kavkaz) х Kavkaz
Tencha	Old (landrace)		SP2	45.2958	42.0993	44.6743	44.0231	7.29434	1.33176	45.5829
Trapezitsa	Modern	1974	SP2	38.8451	40.294	48.5055	42.5482	5.82031	1.06264	44.6657	na
Vitosha	Old		SP2	26.5326	47.5342	49.0842	41.0503	11.1059	2.02764	41.6026
Yubilejna-2	Old		SP2	46.0426	46.5374	46.7857	46.4552	3.35626	0.612767	45.5626	(Noe x Nо 16) x Mentana
Bononiya	Modern	1988	SP3	45.1497	49.2794	52.7123	49.0471	7.1448	1.30446	49.1285	Krasnodarskij karlik x Ludogorka
Bozhana	Modern	2010	SP3	52.136	47.115	52.0057	50.4189	5.8855	1.07454	47.2433	Obrij (=Red River 68) х Odesskaya 51
Gizda	Modern	after 2000	SP3	38.8032	38.0302	42.5686	39.8006	3.80815	0.695269	44.7471	Pobeda + Sodium azide 1mM
Guinness	Modern	2005	SP3	44.3802	47.0544	54.2121	48.5489	6.63768	1.21187	49.6804	Katya + gamma irradiation 50 Gy
Hebros	Modern	1974	SP3	49.2364	37.7884	42.564	43.1962	8.2164	1.5001	45.1909	Fortunato x No 301
Kremena	Modern	1975	SP3	43.7188	41.7516	45.8215	43.764	3.99535	0.729448	46.0321	(Erythrospermum 894 x Campоdoro) х Bezostaya-1
Levent	Modern	1973	SP3	53.3222	48.9519	48.5114	50.2618	6.47104	1.18145	47.4249	Bezostaya-1 х Fiorello
Ludogorka	Modern	1973	SP3	44.378	47.0606	48.4699	46.6362	4.51878	0.825013	46.5575	Bezostaya-1 х Etoile de Choisy
Milena	Modern	1996	SP3	47.273	44.5849	45.7178	45.8586	4.60442	0.840649	46.1802	((203-238 х Vedrina) х 593-51) х ((Olsen dwarf x Odesskaya 16) х (Yuzhnaya Zarya х 780-66) х Odesskaya 86)
Momchil	Modern	1982	SP3	45.7203	44.1857	49.188	46.3647	5.38464	0.983097	47.223	NS-11-36 х Avrora
Nova Sadovka	Old		SP3	53.6452	49.8572	51.2207	51.5744	3.2722	0.597419	45.2736
Prostor	Modern	1988	SP3	43.454	55.4807	50.5386	49.8245	8.81018	1.60851	44.7828	(Roussalka х Rannya 12) х Nadadores (Mexico)
Trayana	Modern	1981	SP3	40.0249	47.1424	50.173	45.7801	5.77446	1.05427	44.6331	(Ogosta х Kapli Supressia) х Avrora
Yubilejna-3	Old		SP3	40.2453	46.4953	44.0527	43.5978	7.15911	1.30707	44.2931	Окерман x Mentana
Yunak	Modern	2003	SP3	46.1519	46.8592	52.925	48.6454	5.51257	1.00645	42.3358	Momchil x Katya
Zlatoklas	Modern	1975	SP3	41.1374	37.4067	48.4924	42.3455	6.43067	1.17407	44.0324	(Erythrospermum 19-16 x Bezostaya-1) х Bezostaya-1) х NS-171-2
Evmolpiya	Modern	na	AD	42.59	45.0665	50.6867	46.1144	5.10209	0.93151	47.2062	na
Kiten	Modern	1976	AD	43.5918	37.9629	46.4918	42.6821	6.17636	1.12764	42.5016	(Libellula x Bezostaya-1) x (NS-171-2 x Erythrospermum 19-45)
KM-135	Modern	2010	AD	42.2646	37.1711	46.3136	41.9164	5.27314	0.96274	47.3629	Proteika х Zagorka
Pavlinka	Modern	after 2000	AD	54.3219	42.2781	45.2833	47.2945	8.5959	1.56939	44.5812	na
Sadovo-552	Modern	1995	AD	42.5877	47.3464	46.5189	45.4844	5.52198	1.0627	45.5811	Mironovskaya-15 х Н-10
Average:				43.0925	44.0225	48.6141	45.243			45.4292
Std. Dev.				6.43111	4.72201	5.41636	4.28224			2.24642
Min				22.1715	31.0243	24.4444	33.6759			39.5477
Max				65.8142	58.1819	61.6212	54.9923			51.8
CV (%)				14.924	10.7264	11.1416	9.46497			4.94488

## Sheet: Table-S3-ANOVA
Table S3. Analysis of variance of the single factor “Growing season” on GPC and TKW in a set of 179 bread wheat accessions from Bulgaria in three growing seasons (harvests 2014, 2017, 2021)
Grain protein content (GPC)							Thousand kernel weight (TKW)
GPC: 2014-2017							TKW: 2014-2017
Source of Variation	SS	df	MS	F	P-value		Source of Variation	SS	df	MS	F	P-value
Between Groups	6.22063	1	6.22063	1.94973	0.163486		Between Groups	77.4004	1	77.4004	2.43181	0.119784
Within Groups	1135.82	356	3.19051				Within Groups	11330.9	356	31.8282
Total	1142.04	357					Total	11408.3	357
GPC: 2014-2021							TKW: 2014-2021
Source of Variation	SS	df	MS	F	P-value		Source of Variation	SS	df	MS	F	P-value
Between Groups	80.6005	1	80.6005	33.8401	1.33348e-08		Between Groups	2728.65	1	2728.65	77.1938	6.66342e-17
Within Groups	847.922	356	2.3818				Within Groups	12583.9	356	35.3481
Total	928.522	357					Total	15312.6	357
GPC: 2017-2021							TKW: 2017-2021
Source of Variation	SS	df	MS	F	P-value		Source of Variation	SS	df	MS	F	P-value
Between Groups	131.604	1	131.604	38.3856	1.60452e-09		Between Groups	1886.92	1	1886.92	73.088	3.71016e-16
Within Groups	1220.54	356	3.42849				Within Groups	9190.91	356	25.8172
Total	1352.15	357					Total	11077.8	357
* significant effects are marked in red (p<0.001)

## Sheet: Table-S4-deviations-GPC
Table S4. Variability and stability of GPC in a set of 179 bread wheat accessions from Bulgaria.
Accession name	Subpopulation (SP)	GPC (%) 2014	GPC (%) 2017	GPC (%) 2021	GPC (%) average	Deviation from average-2014 (in %)	Deviation from average-2017 (in %)	Deviation from average-2021 (in %)	Average deviation	Variance
Petya	SP1	12.7433	12.5743	13.6497	12.9891	-0.0353268	-0.0282586	-0.0360405	-0.0332086	1.85042e-05
Roussalka	SP1	14.1493	13.9233	15.3063	14.4597	0.0711077	0.0759918	0.0809557	0.0760184	2.42463e-05
Erythrospermum 19-16	SP1	12.7647	12.5943	13.857	13.072	-0.0337118	-0.026713	-0.0213983	-0.0272744	3.81421e-05
Pliska	SP1	14.3943	14.1817	15.62	14.732	0.0896543	0.0959557	0.103107	0.0962391	4.53063e-05
Karnobatska ranozrejka	SP2	13.7427	13.6493	14.9133	14.1018	0.040323	0.0548171	0.0532015	0.0494472	6.3091e-05
Vikhar	SP1	14.3487	14.237	15.3653	14.6503	0.0861973	0.100232	0.0851224	0.0905172	7.10696e-05
Dobrotitsa	SP1	14.5293	14.4477	15.8363	14.9378	0.0998738	0.116512	0.118385	0.11159	0.000103835
Krapets	SP1	15.2037	15.0747	16.2033	15.4939	0.150921	0.164967	0.144303	0.153397	0.000111341
Predela	SP1	11.8467	11.8143	12.981	12.214	-0.103205	-0.0869912	-0.0832627	-0.0911529	0.000112409
Guinness	SP3	13.4007	13.0853	14.063	13.5163	0.0144335	0.0112313	-0.00685028	0.00627152	0.0001317
Kaloyan	SP1	13.203	12.8897	13.8057	13.2994	-0.000529902	-0.00388975	-0.0250235	-0.0098144	0.000176311
Boryana	SP1	12.5227	12.6103	13.507	12.88	-0.0520313	-0.0254766	-0.0461158	-0.0412079	0.000194354
KM-135	AD	12.6503	12.601	13.9537	13.0683	-0.0423669	-0.0261978	-0.0145716	-0.0277121	0.000194865
Lada	SP1	12.715	12.2667	13.224	12.7352	-0.0374716	-0.052035	-0.0661017	-0.0518694	0.000204941
No182	SP2	13.796	13.946	15.0443	14.2621	0.0443603	0.0777434	0.0624529	0.0615189	0.000279262
Diamant	SP1	13.6723	13.0223	14.7213	13.8053	0.0349987	0.0063627	0.0396422	0.0270012	0.000324851
Trayana	SP3	14.2973	14.3337	15.1637	14.5982	0.0823114	0.107702	0.0708804	0.0869647	0.000355201
Slaven	SP1	12.6883	12.5173	13.1827	12.7961	-0.0394903	-0.0326636	-0.0690207	-0.0470582	0.000373415
Kiten	AD	13.7993	13.5453	14.3243	13.8897	0.0446127	0.04678	0.0116055	0.0343327	0.00038857
Nedan	SP2	12.2057	12.2777	12.857	12.4468	-0.0760283	-0.051185	-0.0920198	-0.0730777	0.0004234
Rekord	SP1	16.0513	16.2887	17.406	16.582	0.21509	0.258784	0.229237	0.23437	0.000497065
Galateya	SP1	13.9477	14.0603	14.7347	14.2476	0.0558415	0.0865791	0.0405838	0.0610015	0.00054886
Kremena	SP3	13.049	12.3233	14.119	13.1638	-0.0121877	-0.0476558	-0.00289548	-0.020913	0.000557971
Karat	SP1	13.285	12.581	14.4227	13.4296	0.00567752	-0.0277434	0.0185499	-0.001172	0.000570955
Gladiator-113	SP1	12.4107	12.6273	13.1477	12.7286	-0.0605097	-0.0241628	-0.0714925	-0.052055	0.000613636
Preslav	SP1	13.6283	13.4103	14.0337	13.6908	0.0316679	0.0363472	-0.00892185	0.0196978	0.000619786
Mustang	SP1	15.7907	15.7277	16.4997	16.006	0.195357	0.21543	0.165231	0.192006	0.00063842
Kiara	SP1	13.133	12.992	14.7577	13.6276	-0.00582892	0.00401855	0.0422081	0.0134659	0.000643828
Kalina	SP1	13.184	13.29	14.8527	13.7756	-0.00196821	0.0270479	0.0489171	0.0246656	0.000651586
Pryaspa	SP1	13.3	12.409	14.161	13.29	0.00681302	-0.0410355	7.06215e-05	-0.011384	0.000670777
Hrabrets	SP1	13.5547	12.7087	14.556	13.6064	0.0260913	-0.0178774	0.0279661	0.01206	0.000673065
No14 (Obr chiflik)	SP2	13.4993	13.4273	13.9613	13.6293	0.0219026	0.037661	-0.0140301	0.0151778	0.00070191
Murgavets	SP1	12.6823	12.923	14.3503	13.3186	-0.0399445	-0.00131376	0.0134416	-0.00927221	0.000760022
Progres	SP1	12.7147	12.2307	14.1513	13.0322	-0.0374968	-0.0548171	-0.000612053	-0.0309753	0.000766444
Yana	SP1	14.757	14.4137	15.1147	14.7618	0.117108	0.113885	0.06742	0.0994709	0.000773047
Trapezitsa	SP2	14.5673	14.5767	16.4	15.1813	0.10275	0.126481	0.158192	0.129141	0.000773751
Slavejno	SP1	12.1373	11.9283	12.337	12.1342	-0.0812011	-0.0781813	-0.128743	-0.0960418	0.000804303
Fermer	SP1	14.3013	13.87	14.5407	14.2373	0.0826142	0.0718702	0.0268832	0.0604559	0.000874199
Trakiya	SP1	14.039	14.178	14.6737	14.2969	0.0627555	0.0956723	0.0362759	0.0649012	0.000885437
Momchil	SP3	14.4817	14.8543	16.2603	15.1988	0.0962655	0.147939	0.148329	0.130844	0.000896817
Iveta	SP1	12.928	12.7313	14.6813	13.4469	-0.0213475	-0.0161257	0.0368173	-0.000218616	0.00103556
Dona	SP1	13.6683	12.73	14.9077	13.7687	0.0346959	-0.0162287	0.0528013	0.0237562	0.00128105
Kristal	SP1	14.0143	12.8783	15.0157	13.9694	0.0608882	-0.00476558	0.0604284	0.0388504	0.00142682
Stoyana	SP1	11.7837	11.094	13.2373	12.0383	-0.107974	-0.142658	-0.0651601	-0.105264	0.00150701
Slavyanka	SP1	13.1633	13.5697	15.1867	13.9732	-0.00353268	0.0486605	0.0725047	0.0392108	0.00151239
Zagore	SP1	15.337	15.5343	15.8973	15.5896	0.161014	0.200489	0.122693	0.161399	0.00151318
No264	SP2	15.4317	15.369	15.751	15.5172	0.168181	0.187713	0.112359	0.156084	0.00152929
Miziya	SP1	14.1343	14.4323	14.687	14.4179	0.0699722	0.115327	0.0372175	0.0741723	0.00153851
Stozher	SP2	11.8807	11.1287	13.3057	12.105	-0.100631	-0.139979	-0.0603343	-0.100315	0.00158591
Strelets	SP1	13.9497	13.2543	15.671	14.2917	0.0559929	0.0242916	0.106709	0.0623312	0.00172829
No312	SP2	14.3697	14.5733	14.7613	14.5681	0.087787	0.126224	0.042467	0.0854926	0.00175774
Prostor	SP3	13.543	13.7333	13.84	13.7054	0.0252082	0.0613086	-0.0225989	0.021306	0.00177154
Yunak	SP3	13.9863	14.1057	14.214	14.102	0.0587686	0.0900824	0.00381356	0.0508882	0.00190716
Anna	SP1	11.7383	12.3763	12.3807	12.1651	-0.111406	-0.04356	-0.125659	-0.0935416	0.00192441
Yasen	SP1	12.9277	12.9617	12.9637	12.951	-0.0213727	0.00167439	-0.0844868	-0.0347284	0.00198972
Slaveya	SP1	13.224	13.192	13.226	13.214	0.0010598	0.0194745	-0.0659605	-0.0151421	0.00202166
Hebros	SP3	12.9217	13.1253	13.0907	13.0459	-0.0218269	0.0143225	-0.0755179	-0.0276741	0.00204347
Skitiya	SP1	12.899	13.0607	13.0263	12.9953	-0.0235428	0.00932509	-0.0800612	-0.0314263	0.00204409
Bulgarische weizen-44	SP2	13.0853	13.2733	13.2467	13.2018	-0.00943729	0.0257599	-0.0645009	-0.0160594	0.00206965
Goritsa	SP1	14.4497	14.497	14.6073	14.518	0.093843	0.120325	0.0315913	0.0819197	0.00207502
Elitsa	SP1	12.8803	12.8953	12.8423	12.8727	-0.0249558	-0.00345183	-0.0930556	-0.0404877	0.00218814
Kristora	SP1	12.7927	12.7983	12.7373	12.7761	-0.0315922	-0.010948	-0.100471	-0.0476703	0.00219746
Zora	SP1	12.3083	13.1387	13.2523	12.8998	-0.0682564	0.0153529	-0.0641008	-0.0390014	0.00222011
Pavlinka	AD	13.625	13.7257	13.7067	13.6858	0.0314156	0.0607161	-0.0320151	0.0200389	0.00224684
Milena	SP3	16.433	14.968	17.4553	16.2854	0.243982	0.156723	0.232721	0.211142	0.00225276
Aglika	SP1	13.099	13.4843	13.3953	13.3262	-0.00840273	0.0420659	-0.0540019	-0.00677955	0.00230923
Sadovo-772	SP1	12.9293	12.9903	12.886	12.9352	-0.0212465	0.00388975	-0.0899718	-0.0357762	0.00236083
Kardam	SP1	13.7237	13.7217	13.6973	13.7142	0.0388847	0.060407	-0.0326742	0.0222058	0.00237467
Ideal	SP1	14.1627	13.2717	15.903	14.4458	0.0721171	0.0256311	0.123093	0.0736138	0.0023764
Okerman-17	SP2	12.713	12.278	14.729	13.24	-0.037623	-0.0511592	0.0401836	-0.0161995	0.0024301
Knezha	SP2	12.3293	12.5857	12.3803	12.4318	-0.0666667	-0.0273828	-0.125683	-0.073244	0.00244816
Niki	SP1	14.0883	14.13	14.104	14.1074	0.06649	0.0919629	-0.0039548	0.0514994	0.00246859
Kaliakra-2	SP1	12.601	12.445	14.7913	13.2791	-0.0461014	-0.0382535	0.0445857	-0.0132564	0.00252468
Katya	SP1	14.417	13.723	16.4333	14.8578	0.0913702	0.06051	0.160546	0.104142	0.00262415
Sadovo-1	SP1	12.7017	12.639	12.435	12.5919	-0.0384809	-0.0232612	-0.121822	-0.0611881	0.00281527
Dragana	SP1	10.7617	11.688	12.8953	11.7817	-0.185339	-0.0967543	-0.0893126	-0.123802	0.00285397
Puldin	SP1	11.67	11.3373	13.792	12.2664	-0.116578	-0.123854	-0.0259887	-0.0888069	0.00297283
Laska	SP1	13.1367	13.097	15.5287	13.9208	-0.00555135	0.0121329	0.0966573	0.0344129	0.00298395
Lazarka	SP1	14.1837	14.6187	16.7583	15.1869	0.0737068	0.129727	0.183498	0.128977	0.00301396
Plamuk	SP1	12.0593	11.047	13.659	12.2551	-0.0871057	-0.146291	-0.0353814	-0.0895926	0.00307985
Neda	SP1	14.176	14.178	14.003	14.119	0.0731264	0.0956723	-0.0110876	0.0525704	0.00316633
Bononiya	SP3	11.3183	11.6373	13.7257	12.2271	-0.1432	-0.10067	-0.0306733	-0.0915142	0.00322841
Slomer	SP2	14.459	14.856	14.6203	14.6451	0.0945496	0.148068	0.0325094	0.091709	0.0033445
Merkur	SP2	13.431	13.712	13.3687	13.5039	0.0167298	0.05966	-0.0558851	0.00683487	0.0034111
Toshevka	SP1	14.3167	14.391	16.9367	15.2148	0.0837749	0.112133	0.196092	0.130667	0.00341142
Yubilejna-3	SP3	15.149	15.2457	15.0803	15.1583	0.146783	0.178181	0.0649953	0.129986	0.00341436
Tsarevets	SP1	12.7987	13.1653	12.7583	12.9074	-0.031138	0.0174137	-0.0989878	-0.0375707	0.00341836
Charodejka	SP1	11.3297	11.9325	11.398	11.5534	-0.142342	-0.0778619	-0.195056	-0.13842	0.00344518
No159-early (Obr chiflik)	SP2	16.766	16.817	16.7827	16.7886	0.26919	0.299614	0.185217	0.25134	0.00351064
Merilin	SP1	13.7747	13.564	16.2737	14.5374	0.0427454	0.0482226	0.14927	0.0800794	0.00359803
Polena	SP1	13.505	14.0713	13.686	13.7541	0.0223316	0.0874292	-0.0334746	0.0254287	0.00366162
Panaceya	SP1	14.2157	14.7933	14.463	14.4907	0.0761292	0.143225	0.0213983	0.0802509	0.00372319
Ogosta	SP1	14.9737	15.094	14.8317	14.9664	0.13351	0.166461	0.0474341	0.115802	0.00377702
Nova Sadovka	SP3	12.5037	12.54	15.046	13.3632	-0.0534696	-0.0309119	0.0625706	-0.00727029	0.00378553
Albena	SP1	11.3203	12.1677	13.8777	12.4552	-0.143048	-0.0596857	-0.0199388	-0.0742242	0.00394751
Dunavka	SP2	12.1487	12.7167	12.0803	12.3152	-0.0803432	-0.0172591	-0.146869	-0.0814905	0.00420067
No1438	SP2	14.9207	13.3113	16.2867	14.8396	0.129498	0.0286965	0.150188	0.102794	0.00422488
Enola	SP1	13.811	14.5617	14.0887	14.1538	0.0454958	0.125322	-0.00503766	0.0552601	0.00431992
Svilena	SP1	13.0723	11.305	13.9537	12.777	-0.0104214	-0.126352	-0.0145716	-0.0504485	0.00432536
Polyak	SP2	10.9573	10.302	13.0817	11.447	-0.170527	-0.203864	-0.0761535	-0.150182	0.00438796
Stolets	SP1	13.973	14.653	14.1553	14.2604	0.0577593	0.13238	-0.000329567	0.06327	0.00442575
Primorets	SP2	12.694	10.724	12.8953	12.1044	-0.0390613	-0.171252	-0.0893126	-0.0998753	0.00445227
Sofia-40	SP2	11.398	10.6173	13.4843	11.8332	-0.137169	-0.179495	-0.0477166	-0.12146	0.00452647
Nadezhda-2	SP2	11.945	12.5437	11.8143	12.101	-0.0957608	-0.0306285	-0.165654	-0.0973479	0.00455989
No1153	SP2	14.6187	13.1973	16.3607	14.7256	0.106636	0.0198867	0.155414	0.0939791	0.00471209
Rada	SP2	13.2183	13.585	12.907	13.2368	0.000630835	0.0498454	-0.0884887	-0.0126708	0.00491678
Ivancha	SP2	12.9883	13.4577	12.7357	13.0606	-0.0167802	0.0400052	-0.100589	-0.0257879	0.0050025
Ferrugineum-113	SP2	12.536	12.734	15.3827	13.5509	-0.051022	-0.0159196	0.0863465	0.00646831	0.00509344
Sadovo super	SP2	13.3047	13.8263	13.0513	13.3941	0.00716629	0.0684956	-0.0782957	-0.00087792	0.00543545
Okerman-804	SP2	13.7863	14.9643	14.3533	14.368	0.0436286	0.15644	0.0136535	0.0712407	0.00566882
Levent	SP3	15.3443	15.6733	15.0273	15.3483	0.16157	0.211231	0.0612524	0.144684	0.00583725
Yanitsa	SP1	12.8877	13.9197	13.0967	13.3013	-0.0244007	0.0757084	-0.0750942	-0.00792882	0.00588885
Velizara	SP1	12.941	13.332	12.2457	12.8396	-0.0203634	0.0302937	-0.135193	-0.0417542	0.00718964
Todora	SP1	13.697	11.7533	15.164	13.5381	0.036866	-0.0917053	0.070904	0.00535489	0.00735516
Sredets-68	SP1	14.5997	13.528	17.2313	15.1197	0.105198	0.0454405	0.216902	0.122514	0.00757464
Altimir-67	SP1	10.6017	12.6763	12.4717	11.9166	-0.197451	-0.0203761	-0.119233	-0.112353	0.00787441
Kozlovets	SP2	12.0877	10.317	13.756	12.0536	-0.0849609	-0.202705	-0.0285311	-0.105399	0.00789741
Tencha	SP2	14.476	15.404	14.3353	14.7384	0.0958365	0.190417	0.0123823	0.0995454	0.00793443
Medeya	SP1	12.7983	13.9557	12.768	13.174	-0.0311633	0.0784905	-0.0983051	-0.0169926	0.00796477
Joana	SP1	12.637	12.6343	15.8747	13.7153	-0.0433762	-0.0236218	0.121092	0.0180314	0.00806372
Sadovska ranozrejka-4	SP2	12.7263	11.3163	14.9303	12.991	-0.0366137	-0.125477	0.0544021	-0.0358961	0.00808947
Avangard	SP1	14.9167	12.308	15.126	14.1169	0.129195	-0.0488408	0.0682203	0.0495249	0.00818633
Sadovo-552	AD	12.0387	13.127	11.8063	12.324	-0.0886702	0.0144513	-0.166219	-0.0801461	0.00821497
Dobrudzhanka	SP1	12.162	13.851	15.3863	13.7998	-0.0793338	0.0704019	0.0866055	0.0258912	0.00836986
No165	SP2	14.8923	16.101	14.9113	15.3016	0.127353	0.244281	0.0530603	0.141565	0.00929285
Nova Zvezda	SP1	13.1193	13.8187	12.4033	13.1138	-0.00686349	0.0679031	-0.124058	-0.0210062	0.00936232
No301	SP2	12.4563	14.1473	12.882	13.1619	-0.0570527	0.0933024	-0.0902542	-0.0180015	0.00956701
No127	SP2	15.4357	16.5567	15.276	15.7561	0.168483	0.279495	0.0788136	0.175597	0.0101062
Duskot-171	SP2	13.5413	13.551	12.1927	13.095	0.025082	0.0472179	-0.138936	-0.022212	0.0103409
Bozhana	SP3	13.965	13.338	17.2697	14.8576	0.0571537	0.0307573	0.219609	0.102507	0.0104589
Liliya	SP1	12.808	14.2557	12.6673	13.2437	-0.0304315	0.101674	-0.105414	-0.0113905	0.0109934
Stalinka	SP2	15.179	15.747	14.2993	15.0751	0.149054	0.216924	0.00983992	0.125273	0.0111451
Druzhba	SP2	12.0767	9.475	13.0777	11.5431	-0.0857936	-0.267774	-0.076436	-0.143335	0.0116358
Kristi	SP1	13.2313	13.948	12.2377	13.139	0.00161494	0.077898	-0.135758	-0.0187484	0.0117232
Ludogorie	SP1	12.884	14.2047	12.468	13.1856	-0.0246783	0.0977331	-0.119492	-0.0154789	0.0118601
Yantar	SP1	12.9447	14.3147	12.578	13.2791	-0.0200858	0.106234	-0.111723	-0.00852502	0.0119766
Korona	SP1	12.2797	13.6417	11.839	12.5868	-0.0704264	0.0542246	-0.163912	-0.0600381	0.0119769
Ferrugineum-2	SP1	11.2157	10.908	14.6643	12.2627	-0.150971	-0.157032	0.0356168	-0.0907957	0.0119943
Nivyana	SP1	11.6947	13.389	11.6203	12.2347	-0.114711	0.0346986	-0.179355	-0.0864558	0.0120535
Nikolaj	SP1	14.1587	13.9993	12.544	13.5673	0.0718143	0.081865	-0.114124	0.013185	0.012181
No84 (Obr chiflik)	SP2	13.7087	15.483	13.817	14.3362	0.0377492	0.196522	-0.0242232	0.0700161	0.012963
Burgas-1	SP1	12.8893	10.1117	13.9423	12.3144	-0.0242745	-0.218573	-0.0153719	-0.0860731	0.013187
Antonovka	SP1	10.4327	11.8323	14.4683	12.2444	-0.210245	-0.0856002	0.021775	-0.0913567	0.0134831
Vega	SP1	14.311	15.9163	14.1607	14.796	0.083346	0.23001	4.7081e-05	0.104468	0.0135554
Demetra	SP1	12.3007	13.4237	11.3053	12.3432	-0.0688367	0.0373776	-0.201601	-0.0776866	0.0143364
Karina	SP1	14.322	11.8997	16.34	14.1872	0.0841787	-0.0803967	0.153955	0.0525789	0.0144791
Yubilejna-2	SP2	16.5187	16.7523	15.0407	16.1039	0.250467	0.294616	0.062194	0.202426	0.015236
No16 (Obr chiflik)	SP2	12.0747	14.2633	12.3023	12.8801	-0.085945	0.102267	-0.131191	-0.0382898	0.0153289
No7 (Obr chiflik)	SP2	10.9723	7.83	11.4363	10.0796	-0.169392	-0.3949	-0.192349	-0.252214	0.0154012
Vitosha	SP2	14.0773	15.218	13.072	14.1224	0.0656573	0.176043	-0.0768362	0.0549548	0.0160729
Lozen-6	SP1	15.1733	15.9127	13.8817	14.9892	0.148625	0.229727	-0.0196563	0.119565	0.0161813
Zlatoklas	SP3	12.6447	9.62533	13.9507	12.0736	-0.0427959	-0.256157	-0.0147834	-0.104579	0.0174281
Pobeda	SP1	16.1177	16.3573	14.3227	15.5992	0.220111	0.264091	0.0114878	0.16523	0.018211
Zlatina	SP1	10.8247	8.83867	13.494	11.0524	-0.18057	-0.31695	-0.0470339	-0.181518	0.0182144
Lyusil	SP1	14.3527	14.3433	12.2307	13.6422	0.0865001	0.108449	-0.136252	0.0195657	0.0183299
Krasen	SP1	13.3283	10.3037	14.9097	12.8472	0.00895786	-0.203735	0.0529426	-0.0472783	0.0188427
Karnobat-92	SP2	11.3697	13.6953	10.9487	12.0046	-0.139314	0.058372	-0.226789	-0.102577	0.0213414
Tangra	SP1	15.504	12.1393	17.0773	14.9069	0.173656	-0.0618753	0.206026	0.105936	0.0213824
No2315	SP2	10.6683	7.68	12.3977	10.2487	-0.192405	-0.406491	-0.124459	-0.241118	0.0216654
Ludogorka	SP3	16.4103	16.5757	14.2023	15.7294	0.242266	0.280963	0.00298964	0.175406	0.02267
Sofia-312	SP2	14.5503	11.413	16.7773	14.2469	0.101464	-0.118006	0.18484	0.0560991	0.0244724
Lider	SP1	14.5827	11.558	16.9883	14.3763	0.103911	-0.106801	0.199741	0.0656172	0.0245918
Vezhen	SP1	9.23967	6.92733	12.1657	9.44422	-0.300555	-0.464657	-0.140843	-0.302018	0.0262156
Maritsa	SP2	11.4607	14.4513	11.054	12.322	-0.132425	0.116795	-0.21935	-0.0783266	0.0304435
Popovo	SP2	12.0383	15.274	11.987	13.0998	-0.0886954	0.180371	-0.15346	-0.020595	0.0313391
Beliya	SP2	11.2687	7.65533	13.2623	10.7288	-0.146959	-0.408398	-0.0633945	-0.206251	0.0323934
Zlatitsa	SP1	12.1543	8.263	14.022	11.4798	-0.0799142	-0.361437	-0.00974576	-0.150366	0.0346443
No100-10	SP2	10.9497	7.41767	13.3683	10.5786	-0.171108	-0.426765	-0.0559087	-0.217927	0.0360276
Gizda	SP3	11.1647	8.01067	14.1757	11.117	-0.154832	-0.380938	0.0011064	-0.178221	0.0368997
Asenovka	SP1	11.778	9.09433	15.4983	12.1236	-0.108403	-0.297192	0.0945151	-0.103693	0.0383753
Slavyani	SP1	15.1867	12.1547	19.0783	15.4732	0.149634	-0.0606904	0.34734	0.145428	0.0416354
Vselena	SP1	10.9173	8.91833	15.6047	11.8134	-0.173555	-0.310793	0.102024	-0.127441	0.0441995
Aheloj	SP1	13.6609	8.016	13.5867	11.7545	0.0341361	-0.380526	-0.0404896	-0.12896	0.0488563
Bolyarka	SP1	8.05033	12.633	14.556	11.7464	-0.390588	-0.0237249	0.0279661	-0.128782	0.0520747
Prelom	SP1	10.7883	9.56267	17.577	12.6427	-0.183321	-0.260999	0.241314	-0.0676689	0.0731111
Tundzha	SP1	7.64367	6.27767	14.3203	9.41389	-0.421373	-0.514863	0.011323	-0.308304	0.0788064
Evmolpiya	AD	14.9947	10.3663	19.367	14.9093	0.1351	-0.198892	0.367726	0.101311	0.0811203
Zlatiya	SP1	13.2847	14.3113	7.05867	11.5516	0.00565228	0.105976	-0.501507	-0.129959	0.106052
Dimitrovka 5-11	SP2	12.3007	5.99633	15.5137	11.2702	-0.0688367	-0.536605	0.0955979	-0.169948	0.107588

## Sheet: Table-S5-deviations-TKW
Table S5. Variability and stability of TKW in a set of 179 bread wheat accessions from Bulgaria.
Accession name	Subpopulation (SP)	TKW (g) 2014	TKW (g) 2017	TKW (g) 2021	TKW (g) average	Deviation from average-2014 (in %)	Deviation from average-2017 (in %)	Deviation from average-2021 (in %)	Average	Variance
Roussalka	SP1	45.222	45.6262	51.1536	47.3339	0.0494769	0.0364889	0.0523261	0.0460973	7.12701e-05
Yasen	SP1	39.6744	40.3935	45.4842	41.8507	-0.0792673	-0.082383	-0.0643046	-0.0753183	9.34026e-05
Yunak	SP3	46.1519	46.8592	52.925	48.6454	0.0710571	0.0644981	0.0887683	0.0747745	0.000157625
Zagore	SP1	44.5942	44.4103	50.3095	46.438	0.0349085	0.00886633	0.034962	0.0262456	0.000226531
Gizda	SP3	38.8032	38.0302	42.5686	39.8006	-0.0994846	-0.136071	-0.124284	-0.119946	0.000348749
Lozen-6	SP1	39.0766	38.2649	43.7548	40.3654	-0.0931399	-0.130739	-0.0998816	-0.10792	0.000401884
Vega	SP1	39.277	41.358	46.2018	42.2789	-0.0884892	-0.0604722	-0.0495415	-0.0661677	0.000403559
Krapets	SP1	42.7445	44.4969	50.2328	45.8248	-0.0080176	0.0108341	0.0333843	0.012067	0.00042967
Korona	SP1	38.2493	39.0752	44.976	40.7668	-0.11234	-0.112331	-0.0747582	-0.0998097	0.000470683
Stolets	SP1	41.2133	41.1739	47.6966	43.3613	-0.043554	-0.064654	-0.0187907	-0.0423329	0.000526979
Kardam	SP1	41.1413	43.9125	48.1959	44.4166	-0.0452236	-0.00244164	-0.00851793	-0.0187277	0.000535753
Dragana	SP1	50.2275	50.0289	54.3977	51.5514	0.165642	0.136505	0.119064	0.140404	0.00055378
Sadovo-772	SP1	41.318	42.3337	44.6639	42.7719	-0.0411235	-0.0383072	-0.0811795	-0.0535367	0.000575074
Plamuk	SP1	43.0112	43.275	50.075	45.4537	-0.00182975	-0.0169249	0.0301376	0.00379432	0.000577443
Sadovo super	SP2	37.8792	36.5448	41.5447	38.6563	-0.120928	-0.169813	-0.145346	-0.145363	0.000597431
Rada	SP2	47.4896	50.7705	54.699	50.9864	0.102103	0.153352	0.125262	0.126905	0.000658645
Altimir-67	SP1	42.5283	42.1388	49.0266	44.5646	-0.0130348	-0.042735	0.00857049	-0.0157331	0.000663523
Nikolaj	SP1	37.8817	40.9471	43.658	40.829	-0.12087	-0.0698061	-0.101872	-0.097516	0.000666109
Evmolpiya	AD	42.59	45.0665	50.6867	46.1144	-0.0116031	0.0237723	0.0427221	0.0182971	0.00076029
Vikhar	SP1	47.7981	47.4888	51.1518	48.8129	0.109261	0.0788002	0.0522887	0.0801168	0.000812772
Zlatiya	SP1	46.1838	49.41	52.1392	49.2443	0.0717982	0.122445	0.0726023	0.0889486	0.000841682
Antonovka	SP1	50.593	49.0891	55.982	51.888	0.174125	0.115154	0.151657	0.146978	0.00088581
Nova Zvezda	SP1	43.0186	46.0779	51.1901	46.7622	-0.00165679	0.0467494	0.0530774	0.0327233	0.000896505
Momchil	SP3	45.7203	44.1857	49.188	46.3647	0.0610423	0.00376342	0.0118904	0.0255654	0.000960471
No2315	SP2	46.203	45.6504	48.9068	46.9201	0.0722444	0.0370383	0.00610526	0.0384627	0.00109512
No7 (Obr chiflik)	SP2	40.7543	41.5089	43.0446	41.7693	-0.0542047	-0.0570437	-0.11449	-0.0752463	0.00115709
Ogosta	SP1	45.5757	43.7363	50.8442	46.7188	0.0576872	-0.00644376	0.0459614	0.0324016	0.00116609
Tangra	SP1	44.1434	43.6804	46.3855	44.7364	0.0244459	-0.00771579	-0.0457618	-0.00967724	0.00123516
Bononiya	SP3	45.1497	49.2794	52.7123	49.0471	0.0477994	0.119476	0.084392	0.0838893	0.00128459
No312	SP2	46.3576	49.5255	51.2848	49.056	0.0758313	0.125068	0.0550258	0.0853085	0.00129385
Ludogorka	SP3	44.378	47.0606	48.4699	46.6362	0.029891	0.0690734	-0.00288277	0.0320272	0.00129784
Kristora	SP1	38.3334	36.071	42.4119	38.9388	-0.110388	-0.180578	-0.127506	-0.139491	0.00133939
Pryaspa	SP1	46.8604	45.3326	53.3646	48.5192	0.0875015	0.0298181	0.0978112	0.0717103	0.00134279
Ludogorie	SP1	34.9116	37.8479	42.8678	38.5424	-0.189798	-0.14021	-0.118129	-0.149379	0.00134718
Boryana	SP1	48.039	47.0561	50.6558	48.5837	0.114853	0.0689719	0.0420867	0.0753039	0.00135381
Popovo	SP2	42.1106	41.1375	43.9009	42.383	-0.0227282	-0.0654809	-0.0968753	-0.0616948	0.0013852
Medeya	SP1	40.7173	44.0147	49.3926	44.7082	-0.0550637	-0.000120751	0.0161003	-0.013028	0.00139103
Kremena	SP3	43.7188	41.7516	45.8215	43.764	0.0145931	-0.0515304	-0.0573657	-0.0314343	0.00159741
Vezhen	SP1	39.2021	38.4537	46.4929	41.3829	-0.0902282	-0.12645	-0.0435536	-0.0867438	0.00172704
Karnobatska ranozrejka	SP2	49.0395	49.0138	51.3513	49.8015	0.138072	0.113444	0.0563931	0.102636	0.00175545
Lada	SP1	41.5019	40.7468	49.0764	43.775	-0.0368557	-0.0743566	0.00959452	-0.0338726	0.00176862
Guinness	SP3	44.3802	47.0544	54.2121	48.5489	0.0299415	0.0689329	0.115246	0.0713734	0.00182367
Vselena	SP1	53.7569	51.3893	57.2631	54.1364	0.24755	0.167407	0.178011	0.197656	0.00189516
No16 (Obr chiflik)	SP2	43.676	44.4918	45.4527	44.5402	0.0135993	0.0107179	-0.0649524	-0.0135451	0.00198411
Sofia-312	SP2	46.0586	48.5992	49.3027	47.9868	0.0688925	0.104027	0.0142493	0.0623894	0.00204671
Stoyana	SP1	40.5404	44.0759	44.3546	42.9903	-0.0591684	0.00126994	-0.087541	-0.0484798	0.00205753
Slavyanka	SP1	42.2207	42.8857	51.3159	45.4741	-0.0201741	-0.0257684	0.0556664	0.00324129	0.00206912
Toshevka	SP1	46.4813	47.2207	48.3318	47.3446	0.0787016	0.0727095	-0.00572337	0.0485626	0.0022192
Tundzha	SP1	41.9995	46.4217	47.1471	45.1894	-0.0253078	0.0545584	-0.0300951	-0.000281507	0.00226129
Skitiya	SP1	41.5641	38.2552	44.7669	41.5287	-0.0354126	-0.13096	-0.0790595	-0.0818105	0.00228798
Karina	SP1	40.5841	39.536	48.3311	42.8171	-0.0581553	-0.101862	-0.00573749	-0.0552517	0.00231632
Kristal	SP1	42.8183	41.8104	50.8743	45.1677	-0.00630648	-0.0501961	0.0465816	-0.00330699	0.00234823
Polena	SP1	37.1556	41.5434	41.6235	40.1075	-0.137722	-0.0562614	-0.143725	-0.112569	0.00238694
Burgas-1	SP1	44.1907	49.3855	52.974	48.8501	0.0255444	0.121888	0.0897764	0.0790696	0.0024065
Asenovka	SP1	52.5414	49.7362	58.8893	53.7223	0.21934	0.129854	0.211465	0.186886	0.00245505
Svilena	SP1	39.9137	44.3987	44.4691	42.9271	-0.0737134	0.00860202	-0.0851862	-0.0500992	0.00261728
Todora	SP1	36.4343	41.6024	44.5205	40.8524	-0.15446	-0.0549212	-0.0841296	-0.0978369	0.00261791
Trapezitsa	SP2	38.8451	40.294	48.5055	42.5482	-0.0985114	-0.0846425	-0.00214927	-0.0617677	0.00271386
Pliska	SP1	37.7268	35.1203	43.8093	38.8854	-0.124466	-0.202175	-0.0987597	-0.1418	0.00289905
Charodejka	SP1	44.4015	40.605	47.2224	44.0763	0.0304369	-0.0775794	-0.0285451	-0.0252292	0.00292513
Nivyana	SP1	52.8744	49.9273	54.837	52.5462	0.227069	0.134197	0.128101	0.163122	0.00307618
Knezha	SP2	45.5228	47.3238	47.1823	46.6763	0.0564582	0.0750531	-0.0293697	0.0340472	0.00310272
Mustang	SP1	54.2218	51.3204	56.2425	53.9282	0.258339	0.165843	0.157014	0.193732	0.00315002
Prelom	SP1	53.2075	49.4046	57.4178	53.3433	0.234799	0.122322	0.181194	0.179438	0.00316505
Zlatina	SP1	41.4836	47.3787	49.7413	46.2012	-0.0372798	0.0762986	0.023273	0.0207639	0.00322974
Rekord	SP1	40.4835	38.0721	40.2104	39.5887	-0.0604887	-0.135119	-0.172795	-0.122801	0.00326699
No1438	SP2	41.9727	47.8434	51.3069	47.041	-0.0259287	0.086856	0.055481	0.0388028	0.00338872
Yubilejna-2	SP2	46.0426	46.5374	46.7857	46.4552	0.0685219	0.057188	-0.0375288	0.0293937	0.00339108
Karat	SP1	44.5916	40.4211	47.389	44.1339	0.0348481	-0.0817556	-0.0251189	-0.0240088	0.00340004
Kiara	SP1	43.9799	47.471	55.2898	48.9136	0.020652	0.0783961	0.137415	0.0788211	0.00340855
No264	SP2	42.2937	48.0745	48.7793	46.3825	-0.0184811	0.0921048	0.00348281	0.0257022	0.00342759
Polyak	SP2	42.4362	39.9668	42.2802	41.561	-0.015174	-0.0920771	-0.130217	-0.0791559	0.00343391
No100-10	SP2	41.9467	47.8924	51.3476	47.0622	-0.0265321	0.087969	0.0563168	0.0392512	0.00349605
Dobrudzhanka	SP1	30.0384	31.647	39.3422	33.6759	-0.302892	-0.281077	-0.190656	-0.258208	0.00354145
Nadezhda-2	SP2	49.052	52.4481	52.1283	51.2095	0.138362	0.19146	0.0723772	0.134067	0.00355902
Trakiya	SP1	43.5509	49.7856	52.1128	48.4831	0.0106968	0.130976	0.0720594	0.0712442	0.00361729
Preslav	SP1	42.9803	39.9807	49.7169	44.2259	-0.00254641	-0.0917613	0.0227705	-0.0238457	0.00361963
Puldin	SP1	45.7782	45.8184	46.0922	45.8963	0.0623849	0.0408553	-0.0517957	0.0171482	0.00368082
Sadovo-552	AD	42.5877	47.3464	46.5189	45.4844	-0.011657	0.0755663	-0.043017	0.0069641	0.00377556
Dobrotitsa	SP1	44.4535	43.3722	53.9003	47.242	0.0316425	-0.0147165	0.108832	0.0419195	0.0038953
Tsarevets	SP1	35.9439	42.2195	43.8832	40.6822	-0.165841	-0.040902	-0.0972394	-0.101327	0.00391497
Slomer	SP2	46.2983	46.2875	46.482	46.3559	0.0744564	0.0515097	-0.0437776	0.0273962	0.00393092
Miziya	SP1	41.0351	43.8407	52.308	45.7279	-0.0476881	-0.00407367	0.0760739	0.00810405	0.00394048
Pobeda	SP1	47.5169	43.174	51.9926	47.5612	0.102736	-0.0192192	0.0695863	0.0510344	0.0039764
Albena	SP1	52.2687	48.6911	53.4994	51.4864	0.213011	0.106114	0.100584	0.139903	0.00401627
Laska	SP1	49.5332	45.417	54.9981	49.9828	0.149528	0.0317349	0.131416	0.104226	0.00402326
Lyusil	SP1	43.4849	46.5283	55.195	48.4027	0.00916507	0.0569803	0.135466	0.0672038	0.00406636
Strelets	SP1	51.9197	48.2405	58.7325	52.9642	0.204913	0.0958779	0.208238	0.169676	0.00408742
Lider	SP1	43.0266	44.0736	54.1032	47.0678	-0.0014709	0.00121865	0.113006	0.0375846	0.00426811
Stozher	SP2	43.7755	39.6815	49.3941	44.2837	0.0159078	-0.098557	0.0161304	-0.0221729	0.0043759
Aheloj	SP1	43.0254	38.3725	43.5298	41.6426	-0.00149909	-0.128293	-0.10451	-0.0781007	0.00454227
Tencha	SP2	45.2958	42.0993	44.6743	44.0231	0.0511916	-0.0436331	-0.0809646	-0.0244687	0.00464177
Yantar	SP1	40.4397	42.9396	52.0534	45.1442	-0.0615066	-0.0245438	0.0708383	-0.00507069	0.00466319
Lazarka	SP1	47.5197	42.8607	52.3645	47.5816	0.102801	-0.0263368	0.077238	0.0512341	0.0046763
Nedan	SP2	36.4493	43.1638	45.6851	41.7661	-0.154112	-0.0194494	-0.0601704	-0.0779107	0.00476955
Gladiator-113	SP1	32.8584	39.7391	40.117	37.5715	-0.237447	-0.0972494	-0.174717	-0.169804	0.00493193
Bolyarka	SP1	47.5899	51.8195	60.5688	53.3261	0.10443	0.177181	0.246014	0.175875	0.00501282
Kaloyan	SP1	39.7994	40.8614	38.9751	39.8787	-0.0763661	-0.0717527	-0.198207	-0.115442	0.00514287
KM-135	AD	42.2646	37.1711	46.3136	41.9164	-0.0191549	-0.155587	-0.0472423	-0.0739948	0.00519021
Sofia-40	SP2	48.5235	45.0454	47.9048	47.1579	0.126097	0.023294	-0.0145074	0.0449613	0.00529451
Slavyani	SP1	46.5223	44.4369	45.3459	45.435	0.0796548	0.0094702	-0.0671495	0.00732516	0.00539132
Trayana	SP3	40.0249	47.1424	50.173	45.7801	-0.0711334	0.0709315	0.0321529	0.0106503	0.00539237
No165	SP2	40.4687	40.3055	38.9363	39.9035	-0.0608338	-0.084383	-0.199007	-0.114741	0.00546416
Ideal	SP1	44.3719	38.7473	46.8291	43.3161	0.0297495	-0.119779	-0.0366359	-0.0422219	0.00561311
Kristi	SP1	40.862	47.5282	46.1996	44.8633	-0.051705	0.0796954	-0.0495864	-0.00719866	0.00566405
Kiten	AD	43.5918	37.9629	46.4918	42.6821	0.0116444	-0.137599	-0.0435759	-0.0565102	0.00569388
Slaveya	SP1	39.5597	45.178	51.6932	45.4769	-0.0819294	0.0263066	0.0634265	0.00260124	0.00570355
Kaliakra-2	SP1	40.6032	37.5331	48.7837	42.3067	-0.0577124	-0.147362	0.00357427	-0.0671667	0.00576248
Zlatoklas	SP3	41.1374	37.4067	48.4924	42.3455	-0.0453152	-0.150235	-0.00242008	-0.0659899	0.00578286
Sadovo-1	SP1	49.7512	46.2445	48.897	48.2976	0.154587	0.0505346	0.00590407	0.070342	0.00582093
Milena	SP3	47.273	44.5849	45.7178	45.8586	0.097076	0.0128324	-0.0594985	0.0168033	0.00614072
Yubilejna-3	SP3	40.2453	46.4953	44.0527	43.5978	-0.0660181	0.0562313	-0.0937528	-0.0345132	0.00636823
Duskot-171	SP2	45.0213	44.6155	43.4209	44.3526	0.0448211	0.0135278	-0.10675	-0.0161336	0.00640329
Hrabrets	SP1	53.3261	47.4287	56.3133	52.356	0.237551	0.0774363	0.158472	0.15782	0.00640951
Bozhana	SP3	52.136	47.115	52.0057	50.4189	0.209932	0.0703079	0.0698554	0.116698	0.00651943
Slaven	SP1	39.8606	44.0018	52.81	45.5575	-0.0749459	-0.000413877	0.086403	0.00368107	0.00652094
Liliya	SP1	35.6275	43.5815	45.69	41.633	-0.173184	-0.00996056	-0.060069	-0.0810711	0.00699127
Velizara	SP1	41.7764	43.0788	54.4196	46.425	-0.0304845	-0.0213806	0.119515	0.0225501	0.00707243
Yanitsa	SP1	40.9117	48.9603	52.0291	47.3004	-0.0505513	0.112228	0.070337	0.0440047	0.00714434
No1153	SP2	50.0747	48.3195	48.205	48.8664	0.162096	0.097671	-0.00833169	0.0838116	0.00740542
Diamant	SP1	48.3437	42.1416	52.6666	47.7173	0.121924	-0.0426714	0.0834521	0.0542351	0.00741317
Krasen	SP1	36.6926	45.2525	46.0793	42.6748	-0.148465	0.0279975	-0.0520618	-0.0575098	0.00780703
Merilin	SP1	48.3471	41.705	48.9569	46.3363	0.122004	-0.0525904	0.00713668	0.0255166	0.00787414
Katya	SP1	44.7825	37.9135	47.1421	43.2794	0.0392777	-0.138721	-0.0301974	-0.0432135	0.00804792
Aglika	SP1	37.1172	41.9866	50.6656	43.2564	-0.138613	-0.0461927	0.0422871	-0.0475061	0.00818249
Karnobat-92	SP2	47.9864	47.5604	45.8044	47.1171	0.113633	0.0804281	-0.0577166	0.0454481	0.00825786
Avangard	SP1	41.7639	34.4998	42.7049	39.6562	-0.0307758	-0.21627	-0.12148	-0.122842	0.00860338
No84 (Obr chiflik)	SP2	39.4911	47.2745	44.1429	43.6361	-0.0835205	0.0739312	-0.0918978	-0.033829	0.00872674
Dona	SP1	48.0108	40.7442	50.192	46.3157	0.114198	-0.0744161	0.0325454	0.0241091	0.0089472
Fermer	SP1	49.8818	42.557	51.3192	47.9193	0.157619	-0.033236	0.0557327	0.0600385	0.00912028
Nova Sadovka	SP3	53.6452	49.8572	51.2207	51.5744	0.244957	0.132604	0.0537074	0.143756	0.00923738
Petya	SP1	36.2099	39.699	50.0118	41.9736	-0.159668	-0.0981591	0.0288376	-0.0763297	0.00924096
Predela	SP1	54.1789	47.0442	58.3988	53.2073	0.257343	0.0687007	0.201373	0.175806	0.00938679
Elitsa	SP1	37.5316	46.9224	46.6448	43.6996	-0.128995	0.065934	-0.0404271	-0.034496	0.0095257
Galateya	SP1	41.2174	42.3053	54.9764	46.1663	-0.0434585	-0.0389536	0.130969	0.0161855	0.00988643
Panaceya	SP1	48.6854	40.9599	51.9824	47.2093	0.129855	-0.069515	0.0693765	0.0432387	0.0104495
Ferrugineum-2	SP1	45.3901	37.5817	44.1416	42.3712	0.0533801	-0.146259	-0.0919225	-0.0616005	0.0106535
Zlatitsa	SP1	49.6881	41.6614	50.5449	47.2982	0.153125	-0.0535793	0.0398055	0.0464503	0.0107147
No127	SP2	50.6511	53.0628	49.211	50.975	0.175471	0.205425	0.0123632	0.131087	0.0107958
Iveta	SP1	46.0402	39.5535	52.892	46.1619	0.0684661	-0.101465	0.0880897	0.0183636	0.0108655
No301	SP2	46.3531	56.4312	58.7429	53.8424	0.0757271	0.281944	0.208452	0.188708	0.0109238
Zora	SP1	40.3707	50.0491	54.0973	48.1723	-0.0631073	0.136962	0.112883	0.062246	0.01193
Erythrospermum 19-16	SP1	39.4347	31.0243	41.9279	37.4623	-0.0848301	-0.295223	-0.137463	-0.172505	0.0119873
Anna	SP1	31.1445	39.1223	45.197	38.4879	-0.277222	-0.11126	-0.0702127	-0.152898	0.0120136
Ivancha	SP2	50.4697	43.9147	46.7466	47.0437	0.171263	-0.00239225	-0.0383339	0.0435122	0.0125631
Levent	SP3	53.3222	48.9519	48.5114	50.2618	0.237461	0.112038	-0.00202793	0.115824	0.0143495
Demetra	SP1	43.3583	34.6077	39.3411	39.1024	0.00622589	-0.213819	-0.190679	-0.132757	0.0146211
Bulgarische weizen-44	SP2	47.3259	44.6971	41.7877	44.6036	0.098304	0.0153809	-0.140347	-0.00888738	0.0146803
No159-early (Obr chiflik)	SP2	42.5066	37.7633	36.1142	38.7947	-0.0135388	-0.142133	-0.257062	-0.137578	0.0148415
No14 (Obr chiflik)	SP2	44.78	40.2935	38.6204	41.2313	0.0392208	-0.0846538	-0.205505	-0.0836461	0.0149735
Neda	SP1	40.6309	50.1593	56.8206	49.2036	-0.0570684	0.139466	0.168907	0.0837681	0.0150929
Enola	SP1	37.397	38.673	52.783	42.951	-0.132119	-0.121468	0.0858465	-0.0559133	0.0151002
Joana	SP1	54.3766	46.2111	50.5278	50.3719	0.261932	0.0497748	0.0394538	0.117053	0.0157689
Okerman-804	SP2	38.1198	41.2401	55.2314	44.8638	-0.115345	-0.0631516	0.136216	-0.0140938	0.0176257
Goritsa	SP1	42.9241	32.1923	43.5523	39.5562	-0.00384976	-0.268689	-0.104047	-0.125529	0.017881
Yana	SP1	26.9371	37.2466	42.3349	35.5062	-0.374865	-0.153871	-0.129092	-0.219276	0.0183095
Niki	SP1	35.0729	45.0148	52.1158	44.0678	-0.186055	0.0225979	0.0721217	-0.0304451	0.018774
Prostor	SP3	43.454	55.4807	50.5386	49.8245	0.00844816	0.260353	0.0396752	0.102825	0.018855
Slavejno	SP1	42.694	42.6215	59.3098	48.2084	-0.00919064	-0.0317694	0.220116	0.0597187	0.019423
Murgavets	SP1	37.4085	49.6075	53.3623	46.7928	-0.131852	0.126932	0.097764	0.0309478	0.0200906
Progres	SP1	44.2465	58.1819	55.2859	52.5714	0.0268397	0.321714	0.137336	0.161963	0.0221926
Merkur	SP2	27.8982	41.2725	41.5399	36.9035	-0.352559	-0.0624156	-0.145444	-0.186807	0.022329
Kozlovets	SP2	40.0068	47.5968	37.9615	41.855	-0.0715529	0.0812542	-0.21906	-0.0697861	0.0225495
Kalina	SP1	53.0657	43.3391	61.6212	52.6753	0.231507	-0.0154677	0.267666	0.161235	0.0237448
Hebros	SP3	49.2364	37.7884	42.564	43.1962	0.142641	-0.141563	-0.124379	-0.0411004	0.0253944
Dunavka	SP2	46.1952	47.4605	38.5507	44.0688	0.0720624	0.0781574	-0.206939	-0.0189064	0.0265265
Druzhba	SP2	34.0804	47.2656	53.2368	44.8609	-0.209089	0.0737292	0.0951817	-0.0133926	0.0288378
Okerman-17	SP2	37.9331	50.2428	59.4492	49.2083	-0.119678	0.141362	0.222983	0.0815556	0.0320367
Pavlinka	AD	54.3219	42.2781	45.2833	47.2945	0.260662	-0.0395701	-0.0684357	0.0508855	0.033213
Beliya	SP2	31.13	47.3375	49.8796	42.7824	-0.277558	0.0753628	0.0261186	-0.0586922	0.0365329
Dimitrovka 5-11	SP2	22.1715	39.3925	41.0562	34.2068	-0.485461	-0.105122	-0.155396	-0.248659	0.042688
Stalinka	SP2	28.9844	46.5847	50.6039	42.0576	-0.327353	0.0582611	0.0410184	-0.0760245	0.0474488
Sredets-68	SP1	26.2142	41.8595	49.337	39.1369	-0.391641	-0.049079	0.0149562	-0.141921	0.0477951
Sadovska ranozrejka-4	SP2	25.9375	37.1438	52.0618	38.3811	-0.398061	-0.156207	0.0710108	-0.161086	0.055025
Maritsa	SP2	26.772	48.3619	46.5615	40.5651	-0.378697	0.0986352	-0.0421425	-0.107401	0.0601555
Vitosha	SP2	26.5326	47.5342	49.0842	41.0503	-0.384252	0.0798322	0.00975438	-0.098222	0.0625878
No182	SP2	65.8142	48.8708	50.292	54.9923	0.527366	0.110195	0.0346017	0.224054	0.070427
Primorets	SP2	45.0373	39.0203	24.4444	36.1674	0.0451916	-0.113577	-0.497131	-0.188506	0.0777392
Ferrugineum-113	SP2	58.3594	50.728	35.5906	48.226	0.35436	0.152386	-0.267833	0.0796378	0.10075
			Variance across the genotypes:			0.022275	0.011	0.0124155

## Sheet: Table-S6-LD decay
Table S6. Values of linkage disequillibrium (LD) decay for each chromosome, homoeologous group and genome in a set of 179 bread wheat accessions from Bulgaria.
Homoeologous group/Genome	A	B	D	Average
1	2	1.5	2.5	2
2	1.5	1.7	2.6	1.93333
3	2	1.8	3	2.26667
4	2	1.7	1.7	1.8
5	2	1.5	2	1.83333
6	1.5	2	3	2.16667
7	1	1.5	3	1.83333
Average	1.71429	1.67143	2.54286
Total average:	1.97619

## Sheet: Table-S7-alleles-GPC
Table S7. Comparative analysis at the significant GPC-associated SNP loci.
SNP	Allele	SP1	SP2	SP3	Total	Number of SP1- and SP3-accessions carrying the allele*	%	Number of SP2- accessions carrying the allele*	%
RAC875_rep_c98040_163	A	17	20	2	39	19	48.7179	20	51.2821
	G	89	28	12	129	101	78.2946	28	21.7054
BobWhite_c17047_268	C	83	38	10	131	93	70.9924	38	29.0076
	T	21	9	4	34	25	73.5294	9	26.4706
wsnp_BE500291A_Ta_2_1	C	75	29	6	110	81	73.6364	29	26.3636
	T	32	19	3	54	35	64.8148	19	35.1852
Tdurum_contig54917_597	A	101	37	15	153	116	75.817	37	24.183
	G	8	11	0	19	8	42.1053	11	57.8947
CAP11_c601_120	A	5	9	0	14	5	35.7143	9	64.2857
	G	103	39	15	157	118	75.1592	39	24.8408
AX-95148678	C	5	9	0	14	5	35.7143	9	64.2857
	T	102	38	14	154	116	75.3247	38	24.6753
AX-94513493	A	5	9	0	14	5	35.7143	9	64.2857
	G	103	39	15	157	118	75.1592	39	24.8408
BS00109912_51	C	0	12	0	12	0	0	12	100
	T	109	31	15	155	124	80	31	20
RFL_Contig5739_641	A	98	26	15	139	113	81.295	26	18.705
	G	6	21	1	28	7	25	21	75
IACX2946	A	101	47	16	164	117	71.3415	47	28.6585
	G	8	1	0	9	8	88.8889	1	11.1111
Tdurum_contig46670_911	A	8	1	0	9	8	88.8889	1	11.1111
	G	101	47	16	164	117	71.3415	47	28.6585
AX-94649878	A	100	44	15	159	115	72.327	44	27.673
	C	9	4	0	13	9	69.2308	4	30.7692
Ra_c22880_760	A	81	23	12	116	93	80.1724	23	19.8276
	G	26	25	1	52	27	51.9231	25	48.0769
AX-158545828	C	82	23	13	118	95	80.5085	23	19.4915
	T	25	25	1	51	26	50.9804	25	49.0196
Tdurum_contig59467_433	A	19	21	0	40	19	47.5	21	52.5
	C	88	26	14	128	102	79.6875	26	20.3125
AX-94519723	C	77	19	12	108	89	82.4074	19	17.5926
	T	31	28	3	62	34	54.8387	28	45.1613
*Sub-populations SP1 and SP3 are composed mainly of modern varieties; sub-population SP2 - mainly of old accessions [32]
32. Aleksandrov, V.; Kartseva, T.; Alqudah, A.M.; Kocheva, K.; Tasheva, K.; Börner, A.; Misheva, S. Genetic diversity, linkage disequilibrium and population structure of Bulgarian bread wheat assessed by genome-wide distributed SNP markers: from old germplasm to semi-dwarf cultivars. Plants 2021, 10, 1116. 10.3390/plants10061116

## Sheet: Table-S8-alleles-TKW
Table S8. Comparative analysis at the significant TKW-associated SNP loci.
SNP	Allele	SP1	SP2	SP3	Total	Number of SP1- and SP3-accessions carrying the allele*	%	Number of SP2- accessions carrying the allele*	%
BobWhite_c2027_215	A	1	8	0	9	1	11.1111	8	88.8889
	G	108	39	15	162	123	75.9259	39	24.0741
wsnp_JD_c4217_5322858	C	105	37	16	158	121	76.5823	37	23.4177
	T	4	11	0	15	4	26.6667	11	73.3333
AX-95145282	A	60	31	7	98	67	68.3673	31	31.6327
	G	48	12	3	63	51	80.9524	12	19.0476
GENE-0925_515	C	37	30	3	70	40	57.1429	30	42.8571
	T	70	18	7	95	77	81.0526	18	18.9474
BobWhite_c13435_700	C	37	30	3	70	40	57.1429	30	42.8571
	T	70	18	7	95	77	81.0526	18	18.9474
CAP7_c2559_543	A	37	30	3	70	40	57.1429	30	42.8571
	C	71	18	8	97	79	81.4433	18	18.5567
AX-94692394	C	37	36	5	78	42	53.8462	36	46.1538
	T	69	12	8	89	77	86.5169	12	13.4831
Tdurum_contig50667_306	C	86	46	15	147	101	68.7075	46	31.2925
	T	21	1	0	22	21	95.4545	1	4.54545
AX-94641316	A	20	1	2	23	22	95.6522	1	4.34783
	G	89	47	11	147	100	68.0272	47	31.9728
wsnp_Ex_c24031_33277293	A	16	0	1	17	17	100	0	0
	G	93	48	13	154	106	68.8312	48	31.1688
wsnp_Ex_c4480_8056013	C	42	2	3	47	45	95.7447	2	4.25532
	T	65	46	8	119	73	61.3445	46	38.6555
Kukri_c11902_580	C	42	2	3	47	45	95.7447	2	4.25532
	T	65	46	8	119	73	61.3445	46	38.6555
wsnp_Ex_c4480_8056354	C	42	2	3	47	45	95.7447	2	4.25532
	T	65	46	8	119	73	61.3445	46	38.6555
AX-158600736	C	42	2	4	48	46	95.8333	2	4.16667
	T	64	46	8	118	72	61.0169	46	38.9831
TA005561-0543	C	42	2	2	46	44	95.6522	2	4.34783
	T	61	46	8	115	69	60	46	40
*Sub-populations SP1 and SP3 are composed mainly of modern varieties; sub-population SP2 - mainly of old accessions [32]
32. Aleksandrov, V.; Kartseva, T.; Alqudah, A.M.; Kocheva, K.; Tasheva, K.; Börner, A.; Misheva, S. Genetic diversity, linkage disequilibrium and population structure of Bulgarian bread wheat assessed by genome-wide distributed SNP markers: from old germplasm to semi-dwarf cultivars. Plants 2021, 10, 1116. 10.3390/plants10061116

## Sheet: Table-S9-Candidate genes-GPC
Table S9. Candidate genes for GPC
SNP/LD-supported interval (bp)	Gene ID	Chr	Position (bp)	Length (bp)	Gene/TE/ pseudo-gene	GO Ontology	Function decription	Annotation/interpros/uniprots
511 132 139 - 514 132 139
	TraesCS1B01G293400	1B	511 190 531 .. 511 191 199 (+)	669	G		Microneme/rhoptry antigen
	TraesCS1B01G293500	1B	511 209 829 .. 511 213 458 (+)	3630	G	MF: microtubule motor activity; MF: ATP binding; BP: microtubule-based movement; MF: microtubule binding	Kinesin-like protein	Kinesin motor domain; RuvA domain 2-like; Kinesin motor domain, conserved site; P-loop containing nucleoside triphosphate hydrolase
	TraesCS1B01G293600	1B	511 436 501 .. 511 438 622 (+)	2122	TE		Transposon protein, putative, mutator sub-class
	TraesCS1B01G293700	1B	511 441 905 .. 511 449 456 (+)	7552	G		O-fucosyltransferase family protein	GDP-fucose protein O-fucosyltransferase; O-fucosyltransferase, plant
	TraesCS1B01G293800	1B	511 451 743 .. 511 453 041 (+)	1299	G		Fasciclin-like arabinogalactan family protein	FAS1 domain
	TraesCS1B01G293900	1B	511 967 358 .. 511 972 879 (+)	5522	G	CC: membrane; MF: oxidoreductase activity BP: oxidation-reduction process	Respiratory burst oxidase-like protein	Cytochrome b245, heavy chain; FAD-binding 8; Ferric reductase, NAD binding domain; Ferric reductase transmembrane component-like domain; Ferredoxin reductase-type FAD-binding domain; Riboflavin synthase-like beta-barrel
	TraesCS1B01G294000	1B	511 973 279 .. 511 974 910 (+)	1632	G		Pentatricopeptide repeat-containing protein	Pentatricopeptide repeat
	TraesCS1B01G294100	1B	512 051 748 .. 512 053 259 (+)	1512	G		Two pore calcium channel protein 1
	TraesCS1B01G294200	1B	512 157 007 .. 512 159 345 (+)	2339	G	MF: structural constituent of ribosome; CC: intracellular; CC: ribosome; BP: translation	60S ribosomal protein L36	Ribosomal protein L36e
	TraesCS1B01G294300	1B	512 176 124 .. 512 172 610 (-)	3515	G		70 kDa heat shock protein	Heat shock protein 70 family; Heat shock protein 70, conserved site; Heat shock protein 70kD, peptide-binding domain; Heat shock protein 70kD, C-terminal domain
	TraesCS1B01G294400	1B	512 419 275 .. 512 422 511 (+)	3237	G		Ubiquitin conjugating enzyme E2	Ubiquitin-conjugating enzyme E2; Ubiquitin-conjugating enzyme/RWD-like; Ubiquitin-conjugating enzyme, active site
	TraesCS1B01G294500	1B	512 630 655 .. 512 631 101 (+)	447	G	CC: nucleosome; MF: DNA binding; MF: protein heterodimerization activity	Histone H2B	Histone H2B; Histone H2A/H2B/H3; Histone-fold
RAC875_rep_c98040_163	TraesCS1B01G294600	1B	512 634 061 .. 512 631 330 (-)	2732	G	MF: GTP cyclohydrolase II activity; MF: 3,4-dihydroxy-2-butanone-4-phosphate synthase activity; BP: riboflavin biosynthetic process	GTP cyclohydrolase II/3,4-dihydroxy-2-butanone 4-phosphate synthase	3,4-dihydroxy-2-butanone 4-phosphate synthase, RibB; GTP cyclohydrolase II, RibA; Riboflavin biosynthesis protein RibBA; DHBP synthase RibB-like alpha/beta domain; GTP cyclohydrolase II
	TraesCS1B01G294700	1B	512 637 130 .. 512 635 066 (-)	2065	G	MF: structural constituent of ribosome; CC: intracellular; CC: ribosome BP: translation	50S ribosomal protein L17	Ribosomal protein L17
	TraesCS1B01G294800	1B	512 640 445 .. 512 637 704 (-)	2742	G		Very-long-chain (3R)-3-hydroxyacyl-CoA dehydratase	Protein-tyrosine phosphatase-like, PTPLA
	TraesCS1B01G294900	1B	512 689 162 .. 512 673 342 (-)	15821	G	MF: protein kinase activity; MF: protein binding; MF: ATP binding; BP: protein phosphorylation	Receptor-like protein kinase	Major sperm protein (MSP) domain; Protein kinase domain; WD40 repeat; Serine/threonine-protein kinase, active site; PapD-like; Protein kinase-like domain; Six-bladed beta-propeller, TolB-like; Immunoglobulin-like fold; WD40/YVTN repeat-like-containing domain; Protein kinase, ATP binding site; WD40-repeat-containing domain; G-protein beta WD-40 repeat
	TraesCS1B01G295000	1B	512 692 842 .. 512 690 220 (-)	2623	G		Very-long-chain (3R)-3-hydroxyacyl-CoA dehydratase	rotein-tyrosine phosphatase-like, PTPLA
	TraesCS1B01G295100	1B	512 987 231 .. 512 993 506 (+)	6276	G	CC: membrane MF: oxidoreductase activity; BP: oxidation-reduction process	Respiratory burst oxidase-like protein	Cytochrome b245, heavy chain; FAD-binding 8; Ferric reductase, NAD binding domain; Ferric reductase transmembrane component-like domain; Ferredoxin reductase-type FAD-binding domain; Riboflavin synthase-like beta-barrel
	TraesCS1B01G295200	1B	513 155 891 .. 513 165 024 (+)	9134	G	MF: peroxidase activity; MF: calcium ion binding; MF: oxidoreductase activity; MF: oxidoreductase activity, acting on NAD(P)H, oxygen as acceptor; BP: oxidation-reduction process	Respiratory burst oxidase-like protein	EF-hand domain; EF-hand domain pair; FAD-binding 8; Ferric reductase, NAD binding domain; Ferric reductase transmembrane component-like domain; NADPH oxidase Respiratory burst; Ferredoxin reductase-type FAD-binding domain; Riboflavin synthase-like beta-barrel; EF-Hand 1, calcium-binding site
	TraesCS1B01G295300	1B	513 464 187 .. 513 479 278 (+)	15092	G	MF: peroxidase activity;GO:0005509 MF: calcium ion binding;GO:0016491 MF: oxidoreductase activity;GO:0050664 MF: oxidoreductase activity, acting on NAD(P)H, oxygen as acceptor;GO:0055114 BP: oxidation-reduction process	Respiratory burst oxidase-like protein	EF-hand domain; EF-hand domain pair; FAD-binding 8; Ferric reductase, NAD binding domain; Ferric reductase transmembrane component-like domain; NADPH oxidase Respiratory burst; Ferredoxin reductase-type FAD-binding domain; Riboflavin synthase-like beta-barrel; EF-Hand 1, calcium-binding site
	TraesCS1B01G295400	1B	513 481 580 .. 513 480 867 (-)	714	TE?	MF: nucleic acid binding	Zinc finger protein	Zinc finger C2H2-type
	TraesCS1B01G295500	1B	513 485 801 .. 513 483 369 (-)	2433	G	BP: transport	Coatomer subunit zeta	Longin-like domain; AP complex, mu/sigma subunit
	TraesCS1B01G295600	1B	513 542 502 .. 513 539 400 (-)	3103	G	MF: GTPase activity; MF: GTP binding	Ras-related protein-like protein	Small GTPase superfamily; Small GTP-binding protein domain; P-loop containing nucleoside triphosphate hydrolase
	TraesCS1B01G295700	1B	513 546 907 .. 513 545 026 (-)	1882	G	MF: structural constituent of ribosome; CC: ribosome; BP: translation	30S ribosomal protein S8, putative	Ribosomal protein S8
	TraesCS1B01G295800	1B	513 675 088 .. 513 673 261 (-)	1828	G	MF: transferase activity, transferring acyl groups other than amino-acyl groups	HXXXD-type acyl-transferase family protein	Transferase
	TraesCS1B01G295900	1B	514 077 800 .. 514 076 140 (-)	1661	G	MF: transferase activity, transferring acyl groups other than amino-acyl groups	HXXXD-type acyl-transferase family protein	Transferase
	TraesCS1B01G296000	1B	514 160 865 .. 514 162 052 (+)	1188	G		Subtilisin-like protease	Peptidase S8 propeptide/proteinase inhibitor I9
496 605 752 - 499 605 752
	TraesCS2A01G288900	2A	497 015 025 .. 497 013 489 (-)	1536	G		Heavy metal transport/detoxification superfamily protein
	TraesCS2A01G289000	2A	497 436 374 .. 497 437 536 (+)	1162	TE?		GRF zinc finger / Zinc knuckle protein
	TraesCS2A01G289100	2A	497 439 181 .. 497 440 590 (+)	1409	G	MF: protein binding	Pentatricopeptide repeat-containing protein	Pentatricopeptide repeat; Tetratricopeptide-like helical domain
	TraesCS2A01G289200	2A	497 452 903 .. 497 439 698 (-)	13205	G		5'-AMP-activated protein kinase subunit beta	CBS domain; Immunoglobulin-like fold; Immunoglobulin E-set; AMP-activated protein kinase, glycogen-binding domain
	TraesCS2A01G289300	2A	497 657 341 .. 497 652 197 (-)	5144	G	MF: potassium ion transmembrane transporter activity; CC: membrane; BP: potassium ion transmembrane transport	Potassium transporter	Potassium transporter
	TraesCS2A01G289400	2A	498 042 127 .. 498 044 136 (+)	2009	G	MF: potassium ion transmembrane transporter activity; CC: membrane; BP: potassium ion transmembrane transport	Potassium transporter	Potassium transporter
	TraesCS2A01G289500	2A	498 086 280 .. 498 089 141 (+)	2861	TE?	MF: nucleic acid binding	Zinc finger protein	Zinc finger, RING/FYVE/PHD-type; Zinc finger C2H2-type
	TraesCS2A01G289600	2A	498 093 737 .. 498 090 127 (-)	3610	G		DNA cross-link repair protein	Metallo-beta-lactamase; DNA repair metallo-beta-lactamase
	TraesCS2A01G289700	2A	498 104 405 .. 498 098 178 (-)	6227	G	MF: nucleic acid binding; CC: nucleus; BP: DNA repair; MF: phosphoric diester hydrolase activity; MF: zinc ion binding; MF: hydrolase activity, acting on acid anhydrides, in phosphorus-containing anhydrides	Tyrosyl-DNA phosphodiesterase 1	Tyrosyl-DNA phosphodiesterase I; HIRAN domain; Tyrosyl-DNA phosphodiesterase C-terminal domain
Ra_c22880_760	TraesCS2A01G289800	2A	498 107 629 .. 498 104 683 (-)	2946	G	MF: alpha-amylase activity MF: calcium ion binding; BP: carbohydrate metabolic process	Alpha-amylase	Alpha-amylase, C-terminal beta-sheet; Glycoside hydrolase superfamily
Ra_c22880_760	TraesCS2A01G289800	2A	498 109 141 .. 498 104 683 (-)	4458	G	MF: catalytic activity; MF: alpha-amylase activity; MF: calcium ion binding; BP: carbohydrate metabolic process	Alpha-amylase	Glycosyl hydrolase, family 13, catalytic domain; Alpha-amylase, C-terminal beta-sheet; Alpha-amylase, plant; IPR017853: Glycoside hydrolase superfamily
	TraesCS2A01G289900	2A	498 109 859 .. 498 109 446 (-)	413	TE	MF: nucleic acid binding	Polynucleotidyl transferase, ribonuclease H-like superfamily protein	Ribonuclease H-like domain
	TraesCS2A01G290000	2A	498 841 901 .. 498 840 212 (-)	1689	G		SBP (S-ribonuclease-binding protein) family protein, putative	Zinc finger, C3HC4 type (RING finger)
	TraesCS2A01G290100	2A	499 578 683 .. 499 580 316 (+)	1633	G	MF: protein binding; MF: zinc ion binding	SBP (S-ribonuclease binding protein) family protein	Zinc finger, RING-type
500 350 514 - 503 350 514
	TraesCS2A01G290300	2A	500 524 371 .. 500 531 168 (+)	6797	G		NAD(P)-binding rossmann-fold protein	NAD(P)-binding domain
	TraesCS2A01G290400	2A	500 530 745 .. 500 530 458 (-)	287	G		Pentatricopeptide repeat (PPR) superfamily protein
	TraesCS2A01G290500	2A	500 535 421 .. 500 531 542 (-)	3879	G	MF: catalytic activity	Protein phosphatase 2C containing protein	PPM-type phosphatase domain
	TraesCS2A01G290600	2A	500 771 488 .. 500 771 087 (-)	401	G		serine-rich protein-like protein
	TraesCS2A01G290700	2A	500 978 785 .. 500 978 450 (-)	335	TE?		F-box/RNI-like superfamily protein
	TraesCS2A01G290800	2A	501 094 335 .. 501 092 835 (-)	1500	G		Desiccation-related protein PCC13-62	Ferritin-related
	TraesCS2A01G290900	2A	501 317 129 .. 501 321 362 (+)	4233	G	MF: catalytic activity; BP: metabolic process	Acetyl-coenzyme A synthetase	AMP-dependent synthetase/ligase; AMP-binding, conserved site; Acetyl-coenzyme A synthetase, N-terminal domain
	TraesCS2A01G291000	2A	501 567 192 .. 501 574 976 (+)	7784	G		Heparan-alpha-glucosaminide N-acetyltransferase	Domain of unknown function DUF1624
	TraesCS2A01G291100	2A	501 842 796 .. 501 847 464 (+)	4668	G	MF: ATP binding; BP: protein metabolic process	ATP-dependent Clp protease ATP-binding subunit	ClpA/B family; AAA+ ATPase domain; ATPase, AAA-type, core; Clp, N-terminal; ClpA/B, conserved site 1; Clp ATPase, C-terminal; P-loop containing nucleoside triphosphate hydrolase; ClpA/B, conserved site 2
AX-158545828	TraesCS2A01G291200	2A	501 853 154 .. 501 849 196 (-)	3958	G	MF: protein binding	Mitochondrial import inner membrane translocase subunit TIM22	Sterile alpha motif domain; Mitochondrial inner membrane translocase subunit Tim17/Tim22/Tim23/peroxisomal protein PMP24; Sterile alpha motif/pointed domain
	TraesCS2A01G291300	2A	502 064 531 .. 502 063 362 (-)	1169	G	MF: oxidoreductase activity	Short-chain dehydrogenase/reductase	Short-chain dehydrogenase/reductase SDR; NAD(P)-binding domain; Short-chain dehydrogenase/reductase, conserved site
	TraesCS2A01G291400	2A	502 322 767 .. 502 321 643 (-)	1124	G		OJ000315_02.19 protein
	TraesCS2A01G291500	2A	502 335 796 .. 502 327 203 (-)	8593	G		Initiation factor 4F subunit (DUF1350)	Protein of unknown function DUF1350; Alpha/Beta hydrolase fold
	TraesCS2A01G291600	2A	502 336 097 .. 502 337 356 (+)	1259	G		UPF0496 protein
	TraesCS2A01G291700	2A	502 622 207 .. 502 625 728 (+)	3521	G	CC: cytoplasm; BP: pyrimidine nucleotide biosynthetic process; MF: UMP kinase activity	Uridylate kinase	Aspartate/glutamate/uridylate kinase; Uridylate kinase, bacteria
	TraesCS2A01G291800	2A	502 628 133 .. 502 626 406 (-)	1727	G		Target of rapamycin complex 2 subunit MAPKAP1
	TraesCS2A01G291900	2A	502 826 254 .. 502 824 572 (-)	1682	G	MF: prephenate dehydratase activity; BP: metabolic process; BP: L-phenylalanine biosynthetic process; MF: amino acid binding	Arogenate dehydratase	Prephenate dehydratase; ACT domain; Prephenate dehydratase, conserved site
	TraesCS2A01G292000	2A	502 933 616 .. 502 935 332 (+)	1716	G	MF: prephenate dehydratase activity; BP: metabolic process; BP: L-phenylalanine biosynthetic process; MF: amino acid binding	Arogenate dehydratase	Prephenate dehydratase; ACT domain; Prephenate dehydratase, conserved site
	TraesCS2A01G292100	2A	503 006 603 .. 503 002 941 (-)	3662	G	BP: histidine biosynthetic process; MF: histidinol dehydrogenase activity; BP: metabolic process; MF: zinc ion binding; MF: oxidoreductase activity; MF: NAD binding; BP: oxidation-reduction process	Histidinol dehydrogenase	Histidinol dehydrogenase, conserved site; Histidinol dehydrogenase; Aldehyde/histidinol dehydrogenase; Histidinol dehydrogenase, monofunctional
	TraesCS2A01G292200	2A	503 208 190 .. 503 208 702 (+)	512	TE?		ArfGap/RecO-like zinc finger domain-containing protein
9 377 394 - 12 777 394	TraesCS2B01G020200	2B	9 617 719 .. 9 622 480 (+)	4762	G	MF: ADP binding	Disease resistance protein	NB-ARC; Winged helix-turn-helix DNA-binding domain; P-loop containing nucleoside triphosphate hydrolase; Leucine-rich repeat domain, L domain-like
	TraesCS2B01G020300	2B	9 725 705 .. 9 724 163 (-)	1543	TE?	MF: nucleic acid binding	Zinc finger family protein	Zinc finger C2H2-type
	TraesCS2B01G020400	2B	9 740 936 .. 9 731 069 (-)	9868	G	Polycomb protein, VEFS-Box	Polycomb group protein VERNALIZATION 2	VEFS-Box of polycomb protein
	TraesCS2B01G020500	2B	9 860 866 .. 9 850 766 (-)	10101	G		Retrovirus-related Pol polyprotein from transposon TNT 1-94
	TraesCS2B01G020600	2B	9 887 738 .. 9 891 511 (+)	3774	G	MF: ADP binding	Disease resistance protein	NB-ARC; Winged helix-turn-helix DNA-binding domain; P-loop containing nucleoside triphosphate hydrolase; Leucine-rich repeat domain, L domain-like
	TraesCS2B01G020700	2B	10 071 914 .. 10 072 957 (+)	1044	G		PP2A regulatory subunit TAP46	Protein of unknown function DUF1677, Oryza sativa
	TraesCS2B01G020800	2B	10 078 040 .. 10 076 810 (-)	1231	TE?	MF: protein binding	F-box domain containing protein	Kelch-type beta propeller
	TraesCS2B01G020900	2B	10 086 500 .. 10 087 107 (+)	608	G		50S ribosomal protein L34
	TraesCS2B01G021000	2B	10 088 694 .. 10 089 647 (+)	954	G	BP: negative regulation of translation; MF: rRNA N-glycosylase activity	rRNA N-glycosidase	Ribosome-inactivating protein; Ribosome-inactivating protein, subdomain 1; Ribosome-inactivating protein conserved site
	TraesCS2B01G021100	2B	10 178 714 .. 10 171 771 (-)	6944	G	MF: DNA binding	NDX1 homeobox protein	Homeobox domain
	TraesCS2B01G021200	2B	10 188 157 .. 10 187 555 (-)	603	G		P-loop containing nucleoside triphosphate hydrolases superfamily protein
	TraesCS2B01G021300	2B	10 205 825 .. 10 205 169 (-)	657	G		DNA-BINDING TRANSCRIPTION FACTOR 2
	TraesCS2B01G021400	2B	10 219 031 .. 10 218 063 (-)	969	G	MF: protein binding	Leucine-rich repeat receptor-like protein kinase	Leucine-rich repeat; Leucine-rich repeat domain, L domain-like
	TraesCS2B01G021500	2B	10 355 958 .. 10 359 967 (+)	4010	G	MF: protein kinase activity;MF: ATP binding; BP: protein phosphorylation	Receptor-like protein kinase	Protein kinase domain; Protein kinase-like domain; Protein kinase, ATP binding site
	TraesCS2B01G021600	2B	10 367 719 .. 10 368 012 (+)	294	G		30S ribosomal protein S8
	TraesCS2B01G021700	2B	10 382 823 .. 10 389 006 (+)	6184	G	MF: ADP binding	Disease resistance protein RPM1	NB-ARC; Winged helix-turn-helix DNA-binding domain; P-loop containing nucleoside triphosphate hydrolase; Leucine-rich repeat domain, L domain-like
	TraesCS2B01G021800	2B	10 593 462 .. 10 575 914 (-)	17549	G	MF: protein kinase activity; MF: protein binding; MF: ATP binding; BP: protein phosphorylation	Receptor-like protein kinase	Protein kinase domain; WD40 repeat; Serine/threonine-protein kinase, active site; Protein kinase-like domain; WD40/YVTN repeat-like-containing domain; Protein kinase, ATP binding site; WD40-repeat-containing domain
	TraesCS2B01G021900	2B	10 595 588 .. 10 599 145 (+)	3558	G	MF: protein kinase activity; MF: ATP binding; BP: protein phosphorylation	receptor kinase 1	Protein kinase domain; Protein kinase-like domain; Protein kinase, ATP binding site
	TraesCS2B01G022000	2B	10 607 685 .. 10 611 958 (+)	4274	TE		Transposase
	TraesCS2B01G022100	2B	10 613 288 .. 10 618 450 (+)	5163	G	MF: ADP binding	Disease resistance protein RPM1	NB-ARC; Winged helix-turn-helix DNA-binding domain; P-loop containing nucleoside triphosphate hydrolase; Leucine-rich repeat domain, L domain-like
	TraesCS2B01G022200	2B	10 668 329 .. 10 668 535 (+)	207	G		Nuclear transport factor 2 (NTF2) family protein
	TraesCS2B01G022300	2B	10 722 553 .. 10 724 085 (+)	1533	G		Disease resistance protein (TIR-NBS-LRR class)	Leucine-rich repeat domain, L domain-like
	TraesCS2B01G022400	2B	10 726 210 .. 10 728 257 (+)	2048	G	MF: catalytic activity; CC: nucleolus; BP: ribosome biogenesis	RNA 3-terminal phosphate cyclase-like protein	RNA 3'-terminal phosphate cyclase, insert domain; RNA 3'-terminal phosphate cyclase/enolpyruvate transferase, alpha/beta; RNA 3'-terminal phosphate cyclase type 2; RNA 3'-terminal phosphate cyclase-like, conserved site; RNA 3'-terminal phosphate cyclase domain
	TraesCS2B01G022500	2B	10 752 044 .. 10 771 729 (+)	19686	TE?	MF: nucleic acid binding	Disease resistance protein (TIR-NBS-LRR class)	Ribonuclease H-like domain; Leucine-rich repeat domain, L domain-like
	TraesCS2B01G022600	2B	10 777 666 .. 10 774 920 (-)	2747	G	BP: proteolysis; MF: serine-type peptidase activity; CC: membrane; CC: integral component of membrane	Mitochondrial inner membrane protease subunit 1	Peptidase S26A, signal peptidase I; Peptidase S24/S26A/S26B/S26C; Peptidase S26A, signal peptidase I, lysine active site
	TraesCS2B01G022700	2B	10 780 178 .. 10 784 230 (+)	4053	G		mesoderm induction early response protein
	TraesCS2B01G022800	2B	10 786 902 .. 10 784 940 (-)	1963	G		YIF1b	Yif1 family
	TraesCS2B01G022900	2B	10 813 666 .. 10 803 539 (-)	10128	G		Disease resistance protein (TIR-NBS-LRR class) family	Leucine-rich repeat domain, L domain-like
	TraesCS2B01G023000	2B	10 835 697 .. 10 828 386 (-)	7312	G		TIR-NBS-LRR class disease resistance protein	Leucine-rich repeat domain, L domain-like
	TraesCS2B01G023100	2B	10 840 168 .. 10 836 141 (-)	4028	G	MF: ADP binding	Disease resistance protein (TIR-NBS-LRR class) family	NB-ARC; P-loop containing nucleoside triphosphate hydrolase; Leucine-rich repeat domain, L domain-like
	TraesCS2B01G023200	2B	10 862 521 .. 10 859 148 (-)	3374	G	MF: DNA binding	AT-rich interactive domain-containing protein 2	ELM2 domain; ARID DNA-binding domain
	TraesCS2B01G023300	2B	10 867 999 .. 10 869 126 (+)	1128	G		Heavy metal transport/detoxification superfamily protein
	TraesCS2B01G023400	2B	10 984 183 .. 10 988 968 (+)	4786	G	MF: protein binding	Histone deacetylase complex subunit SAP30	Histone deacetylase complex subunit SAP30, Sin3 binding domain
	TraesCS2B01G023500	2B	10 993 014 .. 10 991 298 (-)	1717	G	MF: oxidoreductase activity; BP: oxidation-reduction process	Reductase 1	Aldo/keto reductase, conserved site; Aldo/keto reductase; NADP-dependent oxidoreductase domain
	TraesCS2B01G023600	2B	11 011 894 .. 11 006 768 (-)	5127	G	MF: catalytic activity; MF: cation binding	Protein phosphatase 2c, putative	PPM-type phosphatase, divalent cation binding; PPM-type phosphatase domain
	TraesCS2B01G023700	2B	11 018 659 .. 11 019 141 (+)	483	G		Ankyrin repeat family protein	PGG domain
BobWhite_c17047_268	TraesCS2B01G023800	2B	11 075 050 .. 11 079 340 (+)	4291	G	MF: phosphorelay sensor kinase activity; BP: phosphorelay signal transduction system; MF: protein histidine kinase activity; MF: protein binding; CC: endoplasmic reticulum membrane; BP: signal transduction; BP: negative regulation of ethylene-activated signaling pathway; MF: ethylene receptor activity; BP: response to stimulus MF: ethylene binding	Ethylene receptor	Signal transduction response regulator, receiver domain; GAF domain; Histidine kinase-like ATPase, C-terminal domain; Signal transduction histidine kinase, dimerisation/phosphoacceptor domain; Histidine kinase domain; CheY-like superfamily; Ethylene receptor; IPR029016: GAF domain-like
	TraesCS2B01G023900	2B	11 090 064 .. 11 082 010 (-)	8055	G		Polycomb group protein VERNALIZATION 2	Polycomb protein, VEFS-Box
	TraesCS2B01G024000	2B	11 184 753 .. 11 176 298 (-)	8456	G	MF: protein kinase activity; MF: ATP binding; BP: protein phosphorylation	Protein kinase	Protein kinase domain; Serine/threonine-protein kinase, active site; Protein kinase-like domain
	TraesCS2B01G024100	2B	11 208 017 .. 11 203 512 (-)	4506	G	MF: protein kinase activity; MF: ATP binding; BP: protein phosphorylation; MF: carbohydrate binding	Protein kinase	Protein kinase domain; Legume lectin domain; Serine-threonine/tyrosine-protein kinase, catalytic domain; Serine/threonine-protein kinase, active site; Protein kinase-like domain; Concanavalin A-like lectin/glucanase domain; Legume lectin, beta chain, Mn/Ca-binding site
	TraesCS2B01G024200	2B	11 226 425 .. 11 224 865 (-)	1561	G		NB-ARC domain-containing disease resistance protein	P-loop containing nucleoside triphosphate hydrolase
	TraesCS2B01G024300	2B	11 237 102 .. 11 237 875 (-)	774	G		DUF1635 family protein	Protein of unknown function DUF1635
	TraesCS2B01G024400	2B	11 294 046 .. 11 286 637 (-)	7410	G		Meiosis-specific protein PAIR3
	TraesCS2B01G024500	2B	11 363 727 .. 11 358 443 (-)	5285	G		Pectate lyase	Pectate lyase/Amb allergen; Pectin lyase fold/virulence factor; Pectin lyase fold; AmbAllergen
	TraesCS2B01G024600	2B	11 389 561 .. 11 391 018 (+)	1458	G		NB-ARC domain-containing disease resistance protein	P-loop containing nucleoside triphosphate hydrolase
	TraesCS2B01G024700	2B	11 400 642 .. 11 401 547 (+)	906	G		NB-ARC domain-containing disease resistance protein	P-loop containing nucleoside triphosphate hydrolase
	TraesCS2B01G024800	2B	11 445 443 .. 11 446 399 (+)	957	G		NB-ARC domain-containing disease resistance protein	P-loop containing nucleoside triphosphate hydrolase
	TraesCS2B01G024900	2B	11 454 226 .. 11 452 736 (-)	1491	G		NB-ARC domain-containing disease resistance protein	P-loop containing nucleoside triphosphate hydrolase
	TraesCS2B01G025000	2B	11 463 364 .. 11 458 686 (-)	4679	G	MF: hydrolase activity	Apyrase	Nucleoside phosphatase GDA1/CD39
	TraesCS2B01G025100	2B	11 518 317 .. 11 516 836 (-)	1482	G		Disease resistance protein RGA2	P-loop containing nucleoside triphosphate hydrolase
	TraesCS2B01G025200	2B	11 521 180 .. 11 520 722 (-)	459	TE		Retrotransposon protein, putative, unclassified
	TraesCS2B01G025300	2B	11 539 658 .. 11 538 201 (-)	1458	G		NB-ARC domain-containing disease resistance protein	P-loop containing nucleoside triphosphate hydrolase
	TraesCS2B01G025400	2B	11 559 605 .. 11 558 010 (-)	1596	G		NB-ARC domain-containing disease resistance protein	P-loop containing nucleoside triphosphate hydrolase
	TraesCS2B01G025500	2B	11 668 668 .. 11 659 503 (-)	9166	G	MF: protein kinase activity;GO:0005524 MF: ATP binding;GO:0006468 BP: protein phosphorylation	receptor kinase 1	Major sperm protein (MSP) domain; Protein kinase domain; von Willebrand factor, type A; Serine/threonine-protein kinase, active site; PapD-like; Protein kinase-like domain; Immunoglobulin-like fold; Protein kinase, ATP binding site; VWA-Hint protein, Vwaint domain
	TraesCS2B01G025600	2B	11 725 378 .. 11 723 474 (-)	1905	G		NB-ARC domain-containing disease resistance protein	P-loop containing nucleoside triphosphate hydrolase
	TraesCS2B01G025700	2B	11 837 592 .. 11 836 978 (-)	615	G		Retarded palea 1 protein	Transcription factor, TCP; Transcription factor TCP subgroup
	TraesCS2B01G025800	2B	11 906 917 .. 11 905 703 (-)	1215	G		NB-ARC domain-containing disease resistance protein	P-loop containing nucleoside triphosphate hydrolase
	TraesCS2B01G025900	2B	11 908 628 .. 11 909 627 (+)	1000	G		Subtilisin-like protease 6
	TraesCS2B01G026000	2B	11 984 564 .. 11 985 778 (+)	1215	G		2-oxoglutarate (2OG) and Fe(II)-dependent oxygenase superfamily protein	Domain of unknown function DUF1618
	TraesCS2B01G026100	2B	12 027 137 .. 12 024 654 (-)	2484	G		DNA-directed RNA polymerase subunit beta'	Domain of unknown function DUF1618
	TraesCS2B01G026200	2B	12 077 814 .. 12 075 223 (-)	2592	G		Calcium sensing receptor, chloroplastic	Domain of unknown function DUF1618
	TraesCS2B01G026300	2B	12 080 953 .. 12 080 813 (-)	141	TE		Transposon protein, putative, Mutator sub-class
	TraesCS2B01G026400	2B	12 082 690 .. 12 082 130 (-)	561	TE		Transposon protein, putative, Mutator sub-class
	TraesCS2B01G026500	2B	12 206 721 .. 12 206 422 (-)	300	TE	MF: protein dimerization activity	Zinc finger MYM-type protein 1	HAT, C-terminal dimerisation domain
	TraesCS2B01G026600	2B	12 416 235 .. 12 417 632 (+)	1398	TE		Retrovirus-related Pol polyprotein from transposon TNT 1-94
	TraesCS2B01G026700	2B	12 422 314 .. 12 423 795 (+)	1482	G		NBS-LRR-like resistance protein	P-loop containing nucleoside triphosphate hydrolase
37 091 353 - 40 715 957
	TraesCS4B01G048800	4B	37 138 513 .. 37 141 063 (+)	2551	G		Phosphoribosylaminoimidazole-succinocarboxamide synthase
	TraesCS4B01G048900	4B	37 174 463 .. 37 173 459 (-)	1005	G	MF: protein kinase activity; MF: ATP binding; BP: protein phosphorylation	Protein kinase	Protein kinase domain; Serine/threonine-protein kinase, active site; Protein kinase-like domain; Protein kinase, ATP binding site
	TraesCS4B01G049000	4B	37 297 430 .. 37 296 414 (-)	1017	G	MF: protein kinase activity; MF: ATP binding; BP: protein phosphorylation	Protein kinase	Protein kinase domain; Serine/threonine-protein kinase, active site; Protein kinase-like domain; Protein kinase, ATP binding site
	TraesCS4B01G049100	4B	37 320 613 .. 37 315 983 (-)	4631	G	MF: nucleic acid binding	RNA-binding protein 34	RNA recognition motif domain
	TraesCS4B01G049200	4B	37 335 061 .. 37 334 240 (-)	822	G		50S ribosomal protein L32, chloroplastic
	TraesCS4B01G049300	4B	37 689 759 .. 37 694 794 (+)	5036	G		GPN-loop GTPase-like protein	GPN-loop GTPase; P-loop containing nucleoside triphosphate hydrolase
	TraesCS4B01G049400	4B	37 848 176 .. 37 854 451 (+)	6276	G		Protein POLLEN DEFECTIVE IN GUIDANCE 1	Tapt1 family
	TraesCS4B01G049500	4B	37 869 697 .. 37 858 903 (-)	10795	G	MF: protein binding; BP: intracellular protein transport; BP: vesicle-mediated transport	Vam6/Vps39-like protein	Clathrin, heavy chain/VPS, 7-fold repeat; Citron homology (CNH) domain; Six-bladed beta-propeller, TolB-like; Tetratricopeptide-like helical domain; Vacuolar sorting protein 39/Transforming growth factor beta receptor-associated domain 1; Vacuolar sorting protein 39/Transforming growth factor beta receptor-associated domain 2
	TraesCS4B01G049600	4B	38 006 880 .. 38 003 982 (-)	2899	G	MF: protein binding; MF: zinc ion binding	PHD finger protein family	Zinc finger, PHD-type; Zinc finger, FYVE/PHD-type; Zinc finger, RING/FYVE/PHD-type; Zinc finger, PHD-type, conserved site; Zinc finger, PHD-finger
	TraesCS4B01G049700	4B	38 028 578 .. 38 025 441 (-)	3138	G		26S proteasome non-atpase regulatory subunit, putative	Winged helix-turn-helix DNA-binding domain; CSN8/PSMD8/EIF3K
	TraesCS4B01G049800	4B	38 284 860 .. 38 280 457 (-)	4404	G	MF: protein kinase activity; MF: ATP binding; BP: protein phosphorylation	Receptor protein kinase, putative	Protein kinase domain; Serine-threonine/tyrosine-protein kinase, catalytic domain; Leucine-rich repeat, typical subtype; Serine/threonine-protein kinase, active site; Protein kinase-like domain; Leucine-rich repeat-containing N-terminal, plant-type; Protein kinase, ATP binding site; IPR032675: Leucine-rich repeat domain, L domain-like
	TraesCS4B01G049900	4B	38 626 155 .. 38 624 427 (-)	1729	G		Cytochrome b561 family protein, expressed	Cytochrome b561/ferric reductase transmembrane
	TraesCS4B01G050000	4B	38 752 984 .. 38 753 265 (+)	282	TE	MF: protein dimerization activity	Zinc finger MYM-type protein 1	HAT, C-terminal dimerisation domain
	TraesCS4B01G050100	4B	38 782 296 .. 38 782 613 (+)	318	TE?	MF: nucleic acid binding	Pyruvate kinase	Ribonuclease H-like domain
CAP11_c601_120	TraesCS4B01G050200	4B	38 784 848 .. 38 791 501 (+)	6654	G	MF: phosphorelay sensor kinase activity; BP: phosphorelay signal transduction system; BP: signal transduction; BP: phosphorylation; MF: transferase activity, transferring phosphorus-containing groups	Histidine kinase	Signal transduction response regulator, receiver domain; Histidine kinase-like ATPase, C-terminal domain; Signal transduction histidine kinase, dimerisation/phosphoacceptor domain; Signal transduction histidine kinase-related protein, C-terminal; Histidine kinase domain; CHASE domain; CheY-like superfamily
	TraesCS4B01G050300	4B	38 797 263 .. 38 794 429 (-)	2835	G	MF: protein binding	Pentatricopeptide repeat-containing protein	Pentatricopeptide repeat; Tetratricopeptide-like helical domain
AX-94513493	TraesCS4B01G050400	4B	39 014 116 .. 39 016 599 (+)	2484	G	MF: UDP-glucose 6-dehydrogenase activity;MF: oxidoreductase activity, acting on the CH-OH group of donors, NAD or NADP as acceptor; MF: NAD binding; BP: oxidation-reduction process	UDP-glucose 6-dehydrogenase	UDP-glucose/GDP-mannose dehydrogenase, N-terminal; 6-phosphogluconate dehydrogenase C-terminal domain-like; UDP-glucose/GDP-mannose dehydrogenase, dimerisation; UDP-glucose/GDP-mannose dehydrogenase, C-terminal; NAD(P)-binding domain; UDP-glucose/GDP-mannose dehydrogenase; UDP-glucose 6-dehydrogenase, eukaryotic type
AX-95148678	TraesCS4B01G050500	4B	39 043 116 .. 39 045 780 (+)	2665	G		UV-B-induced protein, chloroplastic	Protein of unknown function DUF760
	TraesCS4B01G050600	4B	39 120 047 .. 39 122 442 (+)	2396	G		Actin	Actin family; Actin, conserved site; Actin/actin-like conserved site
	TraesCS4B01G050700	4B	39 241 745 .. 39 248 827 (+)	7083	G	MF: protein binding	Ankyrin repeat-containing protein	Ankyrin repeat; IPR020683: Ankyrin repeat-containing domain
	TraesCS4B01G050800	4B	39 289 196 .. 39 290 261 (+)	1066	G	MF: DNA binding	Zinc finger homeodomain protein	Homeodomain, ZF-HD class; ZF-HD homeobox protein, Cys/His-rich dimerisation domain; Homeobox domain-like
	TraesCS4B01G050900	4B	39 305 248 .. 39 299 891 (-)	5358	G	MF: copper ion binding	Cytochrome c oxidase assembly protein ctaG	Cytochrome c oxidase assembly protein CtaG/Cox11; Cytochrome c oxidase assembly protein CtaG/Cox11, domain
	TraesCS4B01G051000	4B	39 311 426 .. 39 309 917 (-)	1510	G		Alpha/beta-Hydrolases superfamily protein	Alpha/beta hydrolase fold-1; Serine aminopeptidase, S33; Alpha/Beta hydrolase fold
	TraesCS4B01G051100	4B	39 735 632 .. 39 735 994 (+)	363	G		Cortical cell-delineating protein	Bifunctional inhibitor/plant lipid transfer protein/seed storage helical domain; Hydrophobic seed protein
	TraesCS4B01G051300	4B	39 910 565 .. 39 901 222 (-)	9344	G	MF: glycerone kinase activity; MF: ATP binding; BP: glycerol metabolic process	Dihydroxyacetone kinase family protein	DhaK domain; DhaL domain; Dihydroxyacetone kinase
	TraesCS4B01G051400	4B	40 066 751 .. 40 062 565 (-)	4187	TE?	MF: ATP binding	DNA helicase	SNF2-related, N-terminal domain; Helicase superfamily 1/2, ATP-binding domain; P-loop containing nucleoside triphosphate hydrolase
	TraesCS4B01G051500	4B	40 074 250 .. 40 078 403 (+)	4154	G	MF: protein dimerization activity	Transcription factor Inducer of CBF expression 1	Myc-type, basic helix-loop-helix (bHLH) domain
	TraesCS4B01G051600	4B	40 237 195 .. 40 233 758 (-)	3438	G		Alpha/beta-Hydrolases superfamily protein	Serine aminopeptidase, S33; Alpha/Beta hydrolase fold
	TraesCS4B01G051700	4B	40 437 059 .. 40 435 833 (-)	1227	G		5'-3' exonuclease family protein	Domain of unknown function DUF1618
	TraesCS4B01G051800	4B	40 493 286 .. 40 495 978 (+)	2693	TE		Transposon protein, putative, CACTA, En/Spm sub-class	Probable transposase, Ptta/En/Spm, plant; Transposase, Tnp1/En/Spm-like
146 056 504 - 150 056 504
	TraesCS5A01G101000	5A	146 534 250 .. 146 536 770 (+)	2521	G	MF: DNA binding	Myb transcription factor	SANT/Myb domain; Homeobox domain-like; Myb domain
	TraesCS5A01G101100	5A	147 590 513 .. 147 591 984 (+)	1472	G	MF: oxidoreductase activity; MF: oxidoreductase activity, acting on single donors with incorporation of molecular oxygen, incorporation of two atoms of oxygen; MF: metal ion binding; BP: oxidation-reduction process	Lipoxygenase	Lipoxygenase, plant; Lipoxygenase, C-terminal
wsnp_BE500291A_Ta_2_1	TraesCS5A01G101200	5A	148 052 725 .. 148 059 715 (+)	6991	G	BP: metabolic process; MF: transferase activity, transferring acyl groups	1-acyl-sn-glycerol-3-phosphate acyltransferase	Phospholipid/glycerol acyltransferase; Acyltransferase, C-terminal domain
	TraesCS5A01G101300	5A	148 235 546 .. 148 229 361 (-)	6186	G		Mitochondrial import inner membrane translocase subunit TIM22	Mitochondrial inner membrane translocase subunit Tim17/Tim22/Tim23/peroxisomal protein PMP24
	TraesCS5A01G101400	5A	148 829 954 .. 148 829 551 (-)	404	G		O-fucosyltransferase family protein
	TraesCS5A01G101500	5A	149 693 117 .. 149 691 879 (-)	1239	G		40S ribosomal protein S25, putative, expressed	Ribosomal protein S25; Winged helix-turn-helix DNA-binding domain
530 038 634 - 533 038 634
	TraesCS5B01G348700	5B	530 229 338 .. 530 234 230 (+)	4893	G		O-fucosyltransferase family protein	GDP-fucose protein O-fucosyltransferase; O-fucosyltransferase, plant
	TraesCS5B01G348800	5B	530 262 150 .. 530 264 999 (+)	2850	G		LysM domain GPI-anchored protein	LysM domain
	TraesCS5B01G348900	5B	530 334 555 .. 530 334 866 (+)	312	G	CC: nucleosome; MF: DNA binding; CC: nucleus; BP: nucleosome assembly; MF: protein heterodimerization activity	Histone H4	Histone H4; Histone-fold; Histone H4, conserved site
	TraesCS5B01G349000	5B	530 609 396 .. 530 609 905 (+)	510	G	CC: nucleosome;MF: DNA binding; CC: nucleus; BP: nucleosome assembly; MF: protein heterodimerization activity	Histone H4	Histone H4; Histone-fold; Histone H4, conserved site
RFL_Contig5739_641	TraesCS5B01G349100	5B	530 613 512 .. 530 614 490 (+)	979	G	CC: nucleosome; MF: DNA binding; CC: nucleus; BP: nucleosome assembly; MF: protein heterodimerization activity	Histone H4	Histone H4; Histone-fold; Histone H4, conserved site
	TraesCS5B01G349200	5B	530 618 172 .. 530 615 294 (-)	2879	G	MF: N,N-dimethylaniline monooxygenase activity; MF: oxidoreductase activity; MF: flavin adenine dinucleotide binding; MF: NADP binding; BP: oxidation-reduction process	Flavin-containing monooxygenase	Dimethylaniline monooxygenase, N-oxide-forming; Flavin monooxygenase-like; FAD/NAD(P)-binding domain
	TraesCS5B01G349300	5B	530 622 967 .. 530 618 473 (-)	4495	G	MF: N,N-dimethylaniline monooxygenase activity;MF: oxidoreductase activity; MF: flavin adenine dinucleotide binding; MF: NADP binding; BP: oxidation-reduction process	Flavin-containing monooxygenase	Dimethylaniline monooxygenase, N-oxide-forming; Flavin monooxygenase-like; FAD/NAD(P)-binding domain
	TraesCS5B01G349400	5B	530 627 180 .. 530 628 593 (+)	1414	G		Proto-oncogene c-Fos
	TraesCS5B01G349500	5B	530 780 575 .. 530 780 889 (+)	315	G		Fe(2+) transporter FeoB
	TraesCS5B01G349600	5B	530 912 448 .. 530 912 663 (+)	216	G	MF: structural constituent of ribosome; CC: ribosome; BP: translation; CC: small ribosomal subunit	30S ribosomal protein S19, chloroplastic	Ribosomal protein S19/S15; Ribosomal protein S19, bacterial-type; Ribosomal protein S19, superfamily
	TraesCS5B01G349700	5B	530 948 488 .. 530 939 053 (-)	9436	G		calpain-type cysteine protease family
	TraesCS5B01G349800	5B	530 966 123 .. 530 968 804 (+)	2682	G	MF: N,N-dimethylaniline monooxygenase activity; MF: oxidoreductase activity; MF: flavin adenine dinucleotide binding;MF: NADP binding; BP: oxidation-reduction process	Flavin-containing monooxygenase	Dimethylaniline monooxygenase, N-oxide-forming; Flavin monooxygenase-like; FAD/NAD(P)-binding domain
	TraesCS5B01G349900	5B	530 974 153 .. 530 973 053 (-)	1101	G	CC: nucleosome MF: DNA binding; CC: nucleus; BP: nucleosome assembly MF: protein heterodimerization activity	Histone H4	Histone H4; Histone-fold; Histone H4, conserved site
	TraesCS5B01G350000	5B	531 150 546 .. 531 153 975 (+)	3430	G		BURP domain protein RD22	BURP domain
	TraesCS5B01G350100	5B	531 197 592 .. 531 199 884 (+)	2293	G		transmembrane protein, putative (DUF594)	Protein of unknown function DUF594; Domain of unknown function DUF4220
	TraesCS5B01G350200	5B	531 204 686 .. 531 207 318 (+)	2633	G		transmembrane protein, putative (DUF594)	Domain of unknown function DUF4220
	TraesCS5B01G350300	5B	531 217 275 .. 531 217 622 (+)	348	G		1-(5-phosphoribosyl)-5-[(5-phosphoribosylamino)methylideneamino] imidazole-4-carboxamide isomerase
	TraesCS5B01G350400	5B	531 214 554 .. 531 222 749 (+)	8196	G	BP: drug transmembrane transport; MF: drug transmembrane transporter activity; MF: antiporter activity; CC: membrane; BP: transmembrane transport	Protein DETOXIFICATION	Multi antimicrobial extrusion protein
	TraesCS5B01G350500	5B	531 294 777 .. 531 300 705 (+)	5929	G	BP: drug transmembrane transport; MF: drug transmembrane transporter activity; MF: antiporter activity; CC: membrane; BP: transmembrane transport	Protein DETOXIFICATION	Multi antimicrobial extrusion protein
	TraesCS5B01G350600	5B	531 357 903 .. 531 358 247 (+)	345	G		Subtilisin-like protease
	TraesCS5B01G350700	5B	531 512 303 .. 531 510 313 (-)	1991	G	MF: N,N-dimethylaniline monooxygenase activity; MF: oxidoreductase activity; MF: flavin adenine dinucleotide binding; MF: NADP binding;BP: oxidation-reduction process	Flavin-containing monooxygenase	Flavin monooxygenase-like; FAD/NAD(P)-binding domain
	TraesCS5B01G350800	5B	531 530 721 .. 531 533 713 (+)	2993	G		Integral membrane protein hemolysin-III like protein
	TraesCS5B01G350900	5B	531 537 624 .. 531 542 909 (+)	5286	G	MF: protein binding	Plant regulator RWP-RK family protein, putative	PB1 domain; RWP-RK domain; IPR029016: GAF domain-like
	TraesCS5B01G351000	5B	531 546 211 .. 531 543 871 (-)	2341	G		P-loop containing nucleoside triphosphate hydrolases superfamily protein
	TraesCS5B01G351100	5B	531 553 619 .. 531 549 866 (-)	3754	G	MF: structural constituent of ribosome;CC: intracellular; CC: ribosome; BP: translation	50S ribosomal protein L18	Ribosomal protein L18
	TraesCS5B01G351200	5B	531 598 054 .. 531 599 714 (+)	1661	G		Heavy metal-associated protein
	TraesCS5B01G351300	5B	531 600 905 .. 531 599 938 (-)	968	G	MF: structural constituent of ribosome; CC: intracellular; CC: ribosome; BP: translation	50S ribosomal protein L18	Ribosomal protein L18
	TraesCS5B01G351400	5B	531 613 442 .. 531 612 006 (-)	1437	G		Toll-like receptor 4	Leucine-rich repeat domain, L domain-like
	TraesCS5B01G351500	5B	531 626 935 .. 531 624 858 (-)	2078	G		Superoxide dismutase [Cu-Zn]	Peptidase S1, PA clan
	TraesCS5B01G351600	5B	531 637 774 .. 531 632 871 (-)	4904	G		30S ribosomal protein S5	Peptidase S1, PA clan
	TraesCS5B01G351700	5B	531 640 599 .. 531 644 478 (+)	3880	G		Serine protease HTRA1	Peptidase S1, PA clan
	TraesCS5B01G351800	5B	531 697 328 .. 531 695 982 (-)	1347	G	MF: protein kinase activity; MF: ATP binding; BP: protein phosphorylation	Protein kinase	Protein kinase domain; Serine/threonine-protein kinase, active site; Protein kinase-like domain
	TraesCS5B01G351900	5B	531 709 297 .. 531 703 707 (-)	5591	G		Serine protease HTRA1	Peptidase S1, PA clan
	TraesCS5B01G352000	5B	531 737 972 .. 531 733 697 (-)	4276	G	MF: serine-type endopeptidase activity; BP: proteolysis	Serine protease	Peptidase S1C; Peptidase S1, PA clan
	TraesCS5B01G352100	5B	531 870 538 .. 531 874 152 (+)	3615	G	MF: protein binding	Ankyrin repeat protein family-like protein	Ankyrin repeat; Ankyrin repeat-containing domain; PGG domain
	TraesCS5B01G352200	5B	531 908 439 .. 531 909 876 (+)	1438	G		Ankyrin repeat protein family-like protein	Ankyrin repeat-containing domain; PGG domain
	TraesCS5B01G352300	5B	531 939 138 .. 531 947 321 (+)	8184	G	MF: protein binding	Ankyrin repeat protein family-like protein	Ankyrin repeat; Ankyrin repeat-containing domain; PGG domain
	TraesCS5B01G352400	5B	532 087 291 .. 532 110 496 (+)	23206	G	MF: protein binding	Ankyrin repeat-containing protein	Ankyrin repeat; Ankyrin repeat-containing domain; PGG domain
	TraesCS5B01G352500	5B	532 240 279 .. 532 240 572 (+)	294	G		Serine/threonine-protein kinase
	TraesCS5B01G352600	5B	532 257 529 .. 532 255 220 (-)	2310	TE?	MF: protein binding	F-box protein family	F-box domain; Leucine-rich repeat domain, L domain-like
	TraesCS5B01G352700	5B	532 352 886 .. 532 354 293 (+)	1408	G	MF: protein binding	Ankyrin repeat protein family-like	Ankyrin repeat; Ankyrin repeat-containing domain; PGG domain
	TraesCS5B01G352800	5B	532 458 077 .. 532 462 412 (+)	4336	G	MF: protein binding	Ankyrin repeat family protein-like	Ankyrin repeat; Ankyrin repeat-containing domain
	TraesCS5B01G352900	5B	532 606 342 .. 532 600 504 (-)	5839	G	MF: protein binding	Bromodomain-containing protein	Bromodomain; Bromodomain, conserved site
	TraesCS5B01G353000	5B	532 768 557 .. 532 768 360 (-)	198	G		vacuolar iron transporter (VIT) family protein
	TraesCS5B01G353100	5B	532 864 192 .. 532 862 577 (-)	1616	TE		Transposon protein, putative, Mutator sub-class
	TraesCS5B01G353200	5B	532 876 586 .. 532 877 808 (+)	1223	G		Chlorophyll a-b binding protein, chloroplastic	Chlorophyll A-B binding protein; Chlorophyll a/b binding protein domain
	TraesCS5B01G353300	5B	532 895 572 .. 532 891 152 (-)	4421	G	MF: protein kinase activity; MF: protein serine/threonine kinase activity; MF: ATP binding; BP: protein phosphorylation; BP: recognition of pollen	Serine/threonine-protein kinase	Protein kinase domain; S-locus glycoprotein domain; Serine-threonine/tyrosine-protein kinase, catalytic domain; Bulb-type lectin domain; PAN/Apple domain; Serine/threonine-protein kinase, active site; Protein kinase-like domain; Protein kinase, ATP binding site; S-receptor-like serine/threonine-protein kinase
	TraesCS5B01G353400	5B	532 935 285 .. 532 931 865 (-)	3421	G	MF: protein kinase activity; MF: protein serine/threonine kinase activity; MF: ATP binding; BP: protein phosphorylationBP: recognition of pollen	Serine/threonine-protein kinase	Protein kinase domain; S-locus glycoprotein domain; Serine-threonine/tyrosine-protein kinase, catalytic domain; Bulb-type lectin domain; PAN/Apple domain; Serine/threonine-protein kinase, active site; Protein kinase-like domain; Protein kinase, ATP binding site; S-receptor-like serine/threonine-protein kinase
	TraesCS5B01G353500	5B	533 019 955 .. 533 017 368 (-)	2588	G	MF: protein kinase activity; MF: ATP binding; BP: protein phosphorylation	Serine/threonine-protein kinase	Protein kinase domain; Serine-threonine/tyrosine-protein kinase, catalytic domain; PAN/Apple domain; Serine/threonine-protein kinase, active site; Protein kinase-like domain; Protein kinase, ATP binding site
	TraesCS5B01G353600	5B	533 038 318 .. 533 033 821 (-)	4498	G	MF: protein kinase activity; MF: protein serine/threonine kinase activity; MF: ATP binding; BP: protein phosphorylation; BP: recognition of pollen	Serine/threonine-protein kinase	Protein kinase domain; S-locus glycoprotein domain; Serine-threonine/tyrosine-protein kinase, catalytic domain; Bulb-type lectin domain; PAN/Apple domain; Serine/threonine-protein kinase, active site; Protein kinase-like domain; Protein kinase, ATP binding site; S-receptor-like serine/threonine-protein kinase
597 546 570 - 600 550 921
	TraesCS6A01G375000	6A	597 690 008 .. 597 686 103 (-)	3906	G		Glycosyl transferase, family 2	Nucleotide-diphospho-sugar transferases
	TraesCS6A01G375100	6A	597 701 124 .. 597 699 407 (-)	1718	G	MF: oxidoreductase activity; BP: oxidation-reduction process	2-oxoglutarate (2OG) and Fe(II)-dependent oxygenase superfamily protein	Oxoglutarate/iron-dependent dioxygenase; Non-haem dioxygenase N-terminal domain; Isopenicillin N synthase-like
	TraesCS6A01G375200	6A	597 784 265 .. 597 781 864 (-)	2402	G	MF: oxidoreductase activity;BP: oxidation-reduction process	2-oxoglutarate (2OG) and Fe(II)-dependent oxygenase superfamily protein	Oxoglutarate/iron-dependent dioxygenase; Non-haem dioxygenase N-terminal domain; Isopenicillin N synthase-like
	TraesCS6A01G375300	6A	597 788 413 .. 597 789 774 (+)	1362	G	MF: transferase activity, transferring acyl groups other than amino-acyl groups	Hydroxycinnamoyl CoA quinate transferase 2	Transferase
	TraesCS6A01G375400	6A	597 794 740 .. 597 790 237 (-)	4504	G		Clathrin interactor EPSIN-like protein	ENTH/VHS; ENTH domain
	TraesCS6A01G375500	6A	597 837 358 .. 597 831 273 (-)	6086	TE?	MF: protein binding; MF: zinc ion binding	Zinc finger (C3HC4-type RING finger) family protein	Zinc finger, RING-type; von Willebrand factor, type A; Zinc finger, RING/FYVE/PHD-type; VWA-Hint protein, Vwaint domain
	TraesCS6A01G375600	6A	597 856 942 .. 597 862 286 (+)	5345	G		arginine/glutamate-rich 1 protein	Arginine and glutamate-rich protein 1
	TraesCS6A01G375700	6A	597 892 592 .. 597 894 147 (+)	1556	G		Translation elongation factor EF1A/initiation factor IF2gamma family protein
	TraesCS6A01G375800	6A	597 940 042 .. 597 938 602 (-)	1441	G	MF: protein kinase activity; MF: ATP binding; BP: protein phosphorylation	protein kinase family protein	Protein kinase domain; Serine/threonine-protein kinase, active site; Protein kinase-like domain; Protein kinase, ATP binding site
	TraesCS6A01G375900	6A	598 024 309 .. 598 025 713 (+)	1405	G	MF: protein kinase activity; MF: ATP binding; BP: protein phosphorylation	protein kinase family protein	Protein kinase domain; Serine/threonine-protein kinase, active site; Protein kinase-like domain; Protein kinase, ATP binding site
	TraesCS6A01G376000	6A	598 067 329 .. 598 056 417 (-)	10913	G	MF: protein kinase activity; MF: calcium ion binding; MF: protein binding; MF: ATP binding; BP: protein phosphorylation; MF: polysaccharide binding	Receptor-like protein kinase	EGF-type aspartate/asparagine hydroxylation site; Protein kinase domain; EGF-like domain; Serine-threonine/tyrosine-protein kinase, catalytic domain; EGF-like calcium-binding domain; Serine/threonine-protein kinase, active site; Protein kinase-like domain; Protein kinase, ATP binding site; EGF-like calcium-binding, conserved site; Wall-associated receptor kinase, galacturonan-binding domain
	TraesCS6A01G376100	6A	598 071 888 .. 598 071 132 (-)	757	G		cytochrome P450, family 714, subfamily A, polypeptide 2
	TraesCS6A01G376200	6A	598 157 849 .. 598 153 924 (-)	3926	G	MF: protein kinase activity; MF: calcium ion binding; MF: protein binding; MF: ATP binding; BP: protein phosphorylation; MF: polysaccharide binding	Receptor-like protein kinase	Protein kinase domain; EGF-like domain; Serine-threonine/tyrosine-protein kinase, catalytic domain; EGF-like calcium-binding domain; Serine/threonine-protein kinase, active site; Protein kinase-like domain; Protein kinase, ATP binding site; Wall-associated receptor kinase, galacturonan-binding domain
	TraesCS6A01G376300	6A	598 166 784 .. 598 164 710 (-)	2075	G	MF: copper ion binding; MF: oxidoreductase activity; BP: lignin catabolic process; CC: apoplast; MF: hydroquinone:oxygen oxidoreductase activity; BP: oxidation-reduction process	Laccase	Multicopper oxidase, type 1; Multicopper oxidase, copper-binding site; Cupredoxin; Multicopper oxidase, type 2; Multicopper oxidase, type 3; Laccase; IPR033138: Multicopper oxidases, conserved site
	TraesCS6A01G376400	6A	598 179 875 .. 598 180 589 (+)	715	G		protein FLOWERING locus D-like protein
	TraesCS6A01G376500	6A	598 189 161 .. 598 191 599 (+)	2439	G	MF: protein kinase activity; MF: calcium ion binding; MF: protein binding; MF: ATP binding; BP: protein phosphorylation; MF: polysaccharide binding	Receptor-like protein kinase	Protein kinase domain; EGF-like domain; Serine-threonine/tyrosine-protein kinase, catalytic domain; EGF-like calcium-binding domain; Serine/threonine-protein kinase, active site; Protein kinase-like domain; Protein kinase, ATP binding site; Wall-associated receptor kinase, galacturonan-binding domain
	TraesCS6A01G376600	6A	598 212 809 .. 598 210 940 (-)	1870	G		target of early activation tagged (EAT) 2
	TraesCS6A01G376700	6A	598 253 753 .. 598 252 988 (-)	766	G		Phytosulfokines 1
	TraesCS6A01G376800	6A	598 326 972 .. 598 326 572 (-)	401	G		Phytosulfokines 1
	TraesCS6A01G376900	6A	598 461 097 .. 598 460 489 (-)	609	G		Lon protease homolog 2, peroxisomal
	TraesCS6A01G377000	6A	598 520 987 .. 598 520 406 (-)	582	G		Phytosulfokines 1
	TraesCS6A01G377100	6A	598 568 775 .. 598 568 375 (-)	401	G		cysteine-rich RLK (RECEPTOR-like protein kinase) 28
	TraesCS6A01G377200	6A	598 576 193 .. 598 575 811 (-)	383	G		S-adenosylmethionine decarboxylase proenzyme
	TraesCS6A01G377300	6A	598 620 448 .. 598 618 518 (-)	1931	G		LIGHT-DEPENDENT SHORT HYPOCOTYLS-like protein (DUF640)	ALOG domain
	TraesCS6A01G377400	6A	598 638 400 .. 598 635 001 (-)	3400	G	BP: DNA-templated transcription, termination	SAP-like protein BP-73	Rho termination factor, N-terminal
	TraesCS6A01G377500	6A	598 789 619 .. 598 792 326 (+)	2708	G	MF: protein kinase activity; MF: calcium ion binding; MF: protein binding; MF: ATP binding; BP: protein phosphorylation; MF: polysaccharide binding	Protein kinase family protein	EGF-type aspartate/asparagine hydroxylation site; Protein kinase domain; EGF-like domain; EGF-like calcium-binding domain; Serine/threonine-protein kinase, active site; Protein kinase-like domain; Protein kinase, ATP binding site; EGF-like calcium-binding, conserved site; Wall-associated receptor kinase, galacturonan-binding domain
	TraesCS6A01G377600	6A	598 859 197 .. 598 861 956 (+)	2760	G	MF: protein kinase activity;MF: calcium ion binding; MF: protein binding; MF: ATP binding;BP: protein phosphorylation; MF: polysaccharide binding	Protein kinase family protein	EGF-type aspartate/asparagine hydroxylation site; Protein kinase domain; EGF-like domain; EGF-like calcium-binding domain; Serine/threonine-protein kinase, active site; Protein kinase-like domain; Protein kinase, ATP binding site; EGF-like calcium-binding, conserved site; Wall-associated receptor kinase, galacturonan-binding domain
	TraesCS6A01G377700	6A	598 926 792 .. 598 924 303 (-)	2490	G	MF: protein kinase activity; MF: calcium ion binding; MF: protein binding; MF: ATP binding; BP: protein phosphorylation; MF: polysaccharide binding	Protein kinase family protein	EGF-type aspartate/asparagine hydroxylation site; Protein kinase domain; EGF-like domain; Serine-threonine/tyrosine-protein kinase, catalytic domain; EGF-like calcium-binding domain; Serine/threonine-protein kinase, active site; Protein kinase-like domain; Protein kinase, ATP binding site; EGF-like calcium-binding, conserved site; Wall-associated receptor kinase, galacturonan-binding domain
	TraesCS6A01G377800	6A	599 031 462 .. 599 028 094 (-)	3369	G		Survival motor neuron containing protein	Survival motor neuron (SMN) interacting protein 1 (SIP1)
	TraesCS6A01G377900	6A	599 031 604 .. 599 035 397 (+)	3794	G	MF: ATP binding; MF: ATPase activity	ABC(ATP-binding) family transporter	ABC transporter-like; AAA+ ATPase domain; P-loop containing nucleoside triphosphate hydrolase
IACX2946	TraesCS6A01G378000	6A	599 042 583 .. 599 046 908 (+)	4326	G	MF: protein kinase activity; MF: ATP binding;BP: protein phosphorylation	Protein kinase family protein	Protein kinase domain; Serine/threonine-protein kinase, active site; Protein kinase-like domain; Protein kinase, ATP binding site
Tdurum_contig46670_911	TraesCS6A01G378100	6A	599 047 360 .. 599 051 994 (+)	4635	G		Diphthine-ammonia ligase	Diphthamide synthase domain; YjgF/YER057c/UK114 family; Endoribonuclease L-PSP/chorismate mutase-like; Rossmann-like alpha/beta/alpha sandwich fold
	TraesCS6A01G378200	6A	599 052 893 .. 599 057 314 (+)	4422	G		TBC1 domain family member	Rab-GTPase-TBC domain
	TraesCS6A01G378300	6A	599 165 156 .. 599 166 784 (+)	1629	G	MF: DNA-directed 5'-3' RNA polymerase activity; CC: nucleus; BP: transcription, DNA-templated	DNA-directed RNA polymerase III subunit RPC5	DNA-directed RNA polymerase III subunit Rpc5
	TraesCS6A01G378400	6A	599 240 605 .. 599 217 045 (-)	23561	G		Pectate lyase
	TraesCS6A01G378500	6A	599 259 305 .. 599 261 866 (+)	2562	G	MF: DNA binding; BP: regulation of transcription, DNA-templated	NAC domain protein	NAC domain
	TraesCS6A01G378600	6A	599 715 023 .. 599 717 585 (+)	2563	G	MF: DNA binding BP: regulation of transcription, DNA-templated	NAC domain protein	NAC domain
	TraesCS6A01G378700	6A	599 807 775 .. 599 810 560 (+)	2786	G		Eukaryotic translation initiation factor 3 subunit A	Protein of unknown function DUF3615
	TraesCS6A01G378800	6A	599 832 112 .. 599 829 759 (-)	2354	G	MF: iron ion binding; MF: oxidoreductase activity, acting on paired donors, with incorporation or reduction of molecular oxygen; MF: heme binding; BP: oxidation-reduction process	Cytochrome P450	Cytochrome P450; Cytochrome P450, E-class, group I; Cytochrome P450, conserved site
	TraesCS6A01G378900	6A	599 851 019 .. 599 844 035 (-)	6985	G	MF: protein kinase activity; MF: ATP binding; BP: protein phosphorylation	Receptor kinase 2	Protein kinase domain; Gnk2-homologous domain; Serine/threonine-protein kinase, active site; Protein kinase-like domain; Protein kinase, ATP binding site
	TraesCS6A01G379000	6A	599 916 151 .. 599 910 153 (-)	5999	G	MF: microtubule motor activity; MF: ATP binding; BP: microtubule-based movement; MF: microtubule binding	Kinesin like protein	Kinesin motor domain; P-loop containing nucleoside triphosphate hydrolase
	TraesCS6A01G379100	6A	599 935 225 .. 599 935 698 (+)	474	G		Acetyl-coenzyme A synthetase
	TraesCS6A01G379200	6A	599 982 030 .. 599 984 284 (+)	2255	G		Polypeptide N-acetylgalactosaminyltransferase 5
	TraesCS6A01G379300	6A	600 133 679 .. 600 128 268 (-)	5412	G	BP: proteolysis; MF: cysteine-type peptidase activity	DNA cross-link repair family protein	Ulp1 protease family, C-terminal catalytic domain; DNA repair metallo-beta-lactamase
	TraesCS6A01G379400	6A	600 253 870 .. 600 260 642 (+)	6773	G		DNA cross-link repair family protein	Metallo-beta-lactamase; DNA repair metallo-beta-lactamase
	TraesCS6A01G379500	6A	600 279 502 .. 600 275 402 (-)	4101	G	MF: protein binding	Ankyrin repeat protein-like	Ankyrin repeat; Ankyrin repeat-containing domain; Ankyrin repeat domain-containing protein 13
	TraesCS6A01G379600	6A	600 303 746 .. 600 303 414 (-)	333	TE?	MF: nucleic acid binding	Serine--tRNA ligase	Ribonuclease H-like domain
	TraesCS6A01G379700	6A	600 391 562 .. 600 396 764 (+)	5203	G	CC: integral component of membrane	Phosphate transporter PHO1-like protein	SPX domain; EXS, C-terminal
	TraesCS6A01G379800	6A	600 403 085 .. 600 406 422 (+)	3338	G	BP: cellulose microfibril organization; BP: cell growth; CC: anchored component of membrane	COBRA-like protein	COBRA, plant
	TraesCS6A01G379900	6A	600 452 689 .. 600 456 535 (+)	3847	G	MF: protein binding	Transducin/WD40 repeat-like superfamily protein	Quinoprotein alcohol dehydrogenase-like superfamily; WD40/YVTN repeat-like-containing domain
	TraesCS6A01G380000	6A	600 462 360 .. 600 456 507 (-)	5854	G	CC: integral component of membrane	Phosphate transporter PHO1-like protein	SPX domain; EXS, C-terminal
	TraesCS6A01G380100	6A	600 513 774 .. 600 527 639 (+)	13866	TE		P3N-PIPO polyprotein
30 324 229 - 34 324 229
	TraesCS6B01G051200	6B	30 353 365 .. 30 357 571 (+)	4207	G	MF: catalytic activity; MF: cation binding	Protein phosphatase 2C family protein	PPM-type phosphatase, divalent cation binding; PPM-type phosphatase domain
	TraesCS6B01G051300	6B	30 405 422 .. 30 404 151 (-)	1272	TE?	MF: protein binding	F-box family protein	F-box domain
	TraesCS6B01G051400	6B	30 457 364 .. 30 454 616 (-)	2749	G	MF: serine-type endopeptidase activity; BP: proteolysis	Subtilisin-like protease	Peptidase S8/S53 domain; PA domain; Peptidase S8 propeptide/proteinase inhibitor I9; Peptidase S8, subtilisin-related; Peptidase S8, subtilisin, Ser-active site
	TraesCS6B01G051500	6B	30 577 567 .. 30 576 351 (-)	1217	G	MF: protein binding	BTB/POZ/MATH-domain protein	BTB/POZ domain; MATH/TRAF domain; TRAF-like; SKP1/BTB/POZ domain
	TraesCS6B01G051600	6B	30 716 123 .. 30 719 150 (+)	3028	G		Ribosomal RNA small subunit methyltransferase G
	TraesCS6B01G051700	6B	30 888 567 .. 30 893 154 (+)	4588	G	MF: protein kinase activity; MF: protein binding; MF: ATP binding; BP: protein phosphorylation	Receptor-kinase, putative	Protein kinase domain; Leucine-rich repeat; Leucine-rich repeat, typical subtype; Serine/threonine-protein kinase, active site; Protein kinase-like domain; IPR013210: Leucine-rich repeat-containing N-terminal, plant-type; Protein kinase, ATP binding site; Leucine-rich repeat domain, L domain-like
	TraesCS6B01G051800	6B	30 965 469 .. 30 968 216 (+)	2748	G	BP: metabolic process; MF: transferase activity, transferring acyl groups	Glycerol-3-phosphate acyltransferase	Phospholipid/glycerol acyltransferase; HAD-like domain
	TraesCS6B01G051900	6B	31 016 501 .. 31 014 701 (-)	1801	G	MF: iron ion binding; MF: oxidoreductase activity, acting on paired donors, with incorporation or reduction of molecular oxygen; MF: heme binding;G BP: oxidation-reduction process	Cytochrome P450	Cytochrome P450; Cytochrome P450, E-class, group I; Cytochrome P450, conserved site
	TraesCS6B01G052000	6B	31 075 163 .. 31 074 379 (-)	785	G		Protein-tyrosine phosphatase mitochondrial 1-like protein
	TraesCS6B01G052100	6B	31 278 607 .. 31 279 017 (+)	411	G		Somatostatin receptor type 5
	TraesCS6B01G052200	6B	31 513 081 .. 31 515 071 (+)	1991	G	MF: iron ion binding; MF: oxidoreductase activity, acting on paired donors, with incorporation or reduction of molecular oxygen; MF: heme binding; BP: oxidation-reduction process	Cytochrome P450	Cytochrome P450; Cytochrome P450, E-class, group I; Cytochrome P450, conserved site
	TraesCS6B01G052300	6B	31 578 063 .. 31 574 555 (-)	3509	G	BP: metabolic process; MF: transferase activity, transferring acyl groups	Glycerol-3-phosphate acyltransferase	Phospholipid/glycerol acyltransferase; HAD-like domain
	TraesCS6B01G052400	6B	31 691 271 .. 31 686 825 (-)	4447	G	MF: protein kinase activity; MF: protein binding; MF: ATP binding; BP: protein phosphorylation	Receptor-kinase, putative	Protein kinase domain; Leucine-rich repeat; Leucine-rich repeat, typical subtype; Serine/threonine-protein kinase, active site; Protein kinase-like domain; Leucine-rich repeat-containing N-terminal, plant-type; Protein kinase, ATP binding site; Leucine-rich repeat domain, L domain-like
	TraesCS6B01G052500	6B	31 793 336 .. 31 793 783 (+)	448	G		Cell surface glycoprotein CD200 receptor 2
	TraesCS6B01G052600	6B	32 024 494 .. 32 024 941 (+)	448	G		D-mannose binding lectin protein with Apple-like carbohydrate-binding domain-containing protein
	TraesCS6B01G052700	6B	32 172 138 .. 32 172 809 (+)	672	G		Omega-6 fatty acid desaturase, endoplasmic reticulum isozyme 2
	TraesCS6B01G052800	6B	32 302 029 .. 32 299 890 (-)	2140	G	MF: double-stranded DNA binding; BP: regulation of transcription, DNA-templated	Mitochondrial transcription termination factor-like	Transcription termination factor, mitochondrial/chloroplastic
Tdurum_contig54917_597	TraesCS6B01G052900	6B	32 328 482 .. 32 323 747 (-)	4736	G	MF: protein binding	Kelch repeat-containing protein	F-box domain; Kelch repeat type 1; Kelch-type beta propeller
	TraesCS6B01G053000	6B	32 328 683 .. 32 332 292 (+)	3610	G	BP: cleavage involved in rRNA processing; MF: endoribonuclease activity; BP: ribosomal small subunit biogenesis	RNA-binding NOB1	Nin one binding (NOB1) Zn-ribbon-like; Ribonuclease Nob1, eukaryote; PIN domain-like; Ribonuclease, PIN domain
	TraesCS6B01G053100	6B	32 334 731 .. 32 332 626 (-)	2106	G	MF: DNA binding	MYB transcription factor	SANT/Myb domain; Homeobox domain-like; Myb domain
	TraesCS6B01G053200	6B	32 998 330 .. 32 997 533 (-)	798	G	CC: nucleosome; MF: DNA binding; MF: protein heterodimerization activity	Histone H3	Histone H3/CENP-A; Histone H2A/H2B/H3; Histone-fold
	TraesCS6B01G053300	6B	33 011 563 .. 33 012 229 (+)	667	G	CC: nucleosome; MF: DNA binding; MF: protein heterodimerization activity	Histone H3	Histone H3/CENP-A; Histone H2A/H2B/H3; Histone-fold
	TraesCS6B01G053400	6B	33 038 097 .. 33 038 512 (+)	416	G	BP: ubiquitin-dependent protein catabolic process	SKP1-like protein	S-phase kinase-associated protein 1-like; SKP1/BTB/POZ domain; SKP1 component, dimerisation; SKP1 component, POZ domain; S-phase kinase-associated protein 1
	TraesCS6B01G053500	6B	33 042 400 .. 33 041 584 (-)	817	G	CC: nucleosome; MF: DNA binding; MF: protein heterodimerization activity	Histone H3	Histone H3/CENP-A; Histone H2A/H2B/H3; Histone-fold
	TraesCS6B01G053600	6B	33 733 843 .. 33 731 648 (-)	2196	TE?		F-box domain containing protein
	TraesCS6B01G053700	6B	33 737 972 .. 33 734 611 (-)	3362	TE?	MF: protein binding	F-box domain containing protein	F-box domain
	TraesCS6B01G053800	6B	34 040 535 .. 34 042 126 (+)	1592	TE	MF: nucleic acid binding	Retrotransposon protein, putative, unclassified	Ribonuclease H-like domain; Reverse transcriptase zinc-binding domain
	TraesCS6B01G053900	6B	34 082 769 .. 34 082 203 (-)	567	G		CASP-like protein	Casparian strip membrane protein; Domain of unknown function DUF588
	TraesCS6B01G054000	6B	34 093 361 .. 34 094 495 (+)	1135	G		CASP-like protein	Domain of unknown function DUF588
	TraesCS6B01G054100		34 219 265 .. 34 220 922 (+)	1658	G	MF: protein binding	WD repeat-containing protein fzy-1	WD40 repeat; Six-bladed beta-propeller, TolB-like; WD40/YVTN repeat-like-containing domain; WD40-repeat-containing domain
450 347 731 - 456 347 731
	TraesCS6D01G355800	6D	450 468 661 .. 450 464 892 (-)	3770	G	BP: transport; CC: integral component of membrane; BP: vesicle-mediated transport	Vesicle-associated membrane protein	Synaptobrevin; Longin domain; Longin-like domain
	TraesCS6D01G355900	6D	450 531 584 .. 450 533 499 (+)	1916	TE?		Serine/threonine-protein phosphatase 7 long form-like protein	Aminotransferase-like, plant mobile domain
	TraesCS6D01G356000	6D	450 566 018 .. 450 562 218 (-)	3801	G		Mannose-P-dolichol utilization defect 1 protein	PQ-loop repeat
	TraesCS6D01G356100	6D	450 614 435 .. 450 615 842 (+)	1408	G	BP: cell redox homeostasis	Thioredoxin	Thioredoxin-like fold; Thioredoxin domain
	TraesCS6D01G356200	6D	450 635 766 .. 450 634 398 (-)	1369	G		Mitochondrial NADH:ubiquinone oxidoreductase 49kD subunit 7
	TraesCS6D01G356300	6D	450 641 532 .. 450 641 258 (-)	275	G	MF: structural constituent of ribosome CC: intracellular; CC: ribosome; BP: translation	40S ribosomal protein S30	Ribosomal protein S30
	TraesCS6D01G356400	6D	450 641 762 .. 450 644 628 (+)	2867	G	BP: metabolic process; MF: methyltransferase activity	Methyltransferase-like protein	Methyltransferase type 11; Uncharacterised protein family, methyltransferase, Williams-Beuren syndrome; S-adenosyl-L-methionine-dependent methyltransferase
	TraesCS6D01G356500	6D	450 648 503 .. 450 650 998 (+)	2496	G	MF: protein binding	Pentatricopeptide repeat-containing protein	Pentatricopeptide repeat; Tetratricopeptide-like helical domain
	TraesCS6D01G356600	6D	450 696 125 .. 450 689 100 (-)	7026	G	MF: aspartic-type endopeptidase activity; BP: proteolysis; BP: lipid metabolic process	Aspartic proteinase	Aspartic peptidase A1 family; Aspartic peptidase, active site; Saposin-like type B, region 1; Saposin B type, region 2; Saposin B type domain; Saposin-like; Aspartic peptidase domain; Peptidase family A1 domain
	TraesCS6D01G356700	6D	450 826 783 .. 450 827 347 (+)	565	G		SQUAMOSA promoter binding protein-like protein 1
	TraesCS6D01G356800	6D	450 835 937 .. 450 827 449 (-)	8489	G	MF: ATP binding; BP: protein folding; BP: response to heat; MF: heat shock protein binding; MF: unfolded protein binding	Chaperone protein dnaJ	Heat shock protein DnaJ, cysteine-rich domain; DnaJ domain; Chaperone DnaJ, C-terminal; HSP40/DnaJ peptide-binding; Chaperone DnaJ; DnaJ domain, conserved site
	TraesCS6D01G356900	6D	450 843 440 .. 450 844 710 (+)	1271	G	MF: zinc ion binding	C-type lectin domain family 4 member M	Zinc finger, GRF-type
	TraesCS6D01G357000	6D	450 859 335 .. 450 861 536 (+)	2202	TE?	MF: protein binding	F-box family protein	F-box domain
	TraesCS6D01G357100	6D	450 895 983 .. 450 890 515 (-)	5469	G	MF: ribonucleoside-diphosphate reductase activity, thioredoxin disulfide as acceptor; MF: ATP binding; BP: DNA replication; BP: oxidation-reduction process	Ribonucleoside-diphosphate reductase	Ribonucleotide reductase large subunit, C-terminal; ATP-cone domain; Ribonucleotide reductase R1 subunit, N-terminal; Ribonucleotide reductase, class I , alpha subunit; Ribonucleotide reductase large subunit, N-terminal
	TraesCS6D01G357200	6D	450 906 516 .. 450 907 244 (+)	729	G	MF: DNA binding	B3 domain-containing protein	B3 DNA binding domain; DNA-binding pseudobarrel domain
	TraesCS6D01G357300	6D	451 027 322 .. 451 031 032 (+)	3711	G		Aspartyl/glutamyl-tRNA(Asn/Gln) amidotransferase subunit B
	TraesCS6D01G357400	6D	451 048 980 .. 451 035 862 (-)	13119	G	MF: binding; CC: Golgi apparatus; BP: intracellular protein transport;MF: protein transporter activity; BP: protein transport; BP: vesicle-mediated transport; CC: membrane coat CC: clathrin adaptor complex	AP-1 complex subunit gamma-2	Clathrin/coatomer adaptor, adaptin-like, N-terminal; Clathrin adaptor, alpha/beta/gamma-adaptin, appendage, Ig-like subdomain; Gamma-adaptin ear (GAE) domain; Armadillo-like helical; Coatomer/clathrin adaptor appendage, Ig-like subdomain; Armadillo-type fold; Adaptor protein complex AP-1, gamma subunit
	TraesCS6D01G357500	6D	451 082 161 .. 451 083 072 (+)	912	G	MF: protein binding	Auxin-responsive protein	PB1 domain; AUX/IAA domain
	TraesCS6D01G357600	6D	451 098 595 .. 451 100 670 (+)	2076	G	MF: DNA binding; BP: regulation of DNA replication; MF: DNA polymerase processivity factor activity	Proliferating cell nuclear antigen	Proliferating cell nuclear antigen, PCNA; Proliferating cell nuclear antigen, PCNA, N-terminal; Proliferating cell nuclear antigen, PCNA, C-terminal; Proliferating cell nuclear antigen, PCNA, conserved site
	TraesCS6D01G357700	6D	451 111 761 .. 451 108 693 (-)	3069	G	MF: protein dimerization activity	Basic helix-loop-helix transcription factor	Myc-type, basic helix-loop-helix (bHLH) domain
	TraesCS6D01G357800	6D	451 144 990 .. 451 145 502 (+)	513	G		Lysine--tRNA ligase
	TraesCS6D01G357900	6D	451 155 298 .. 451 156 973 (+)	1676	G	MF: protein binding	F-box/kelch-repeat protein	Kelch repeat type 1; Kelch-type beta propeller
	TraesCS6D01G358000	6D	451 159 719 .. 451 156 698 (-)	3022	G	BP: sulfur compound metabolic process; MF: 3'(2'),5'-bisphosphate nucleotidase activity; BP: phosphatidylinositol phosphorylation	3(2),5-bisphosphate nucleotidase HAL2	Inositol monophosphatase-like; 3(2),5 -bisphosphate nucleotidase HAL2; Inositol monophosphatase, conserved site; Inositol monophosphatase, metal-binding site
	TraesCS6D01G358100	6D	451 161 917 .. 451 164 080 (+)	2164	G	MF: oxidoreductase activity; BP: oxidation-reduction process	Oxidoreductase family protein	GroES-like; Alcohol dehydrogenase, C-terminal; Alcohol dehydrogenase, N-terminal; Quinone oxidoreductase PIG3; NAD(P)-binding domain; Polyketide synthase, enoylreductase domain
	TraesCS6D01G358200	6D	451 164 993 .. 451 167 028 (+)	2036	G	MF: oxidoreductase activity; BP: oxidation-reduction process	Oxidoreductase family protein	GroES-like; Alcohol dehydrogenase, C-terminal; Alcohol dehydrogenase, N-terminal; Quinone oxidoreductase PIG3; NAD(P)-binding domain; Polyketide synthase, enoylreductase domain
	TraesCS6D01G358300	6D	451 169 092 .. 451 167 564 (-)	1529	G		Myosin-1
	TraesCS6D01G358400	6D	451 172 394 .. 451 177 938 (+)	5545	G		Esterase/lipase/thioesterase-like protein	Serine aminopeptidase, S33; Alpha/Beta hydrolase fold
	TraesCS6D01G358500	6D	451 183 882 .. 451 177 969 (-)	5914	G	MF: protein kinase activity; MF: ATP binding; BP: protein phosphorylation	Protein kinase superfamily protein	Protein kinase domain; Aminoglycoside phosphotransferase; UbiB domain; Protein kinase-like domain
	TraesCS6D01G358600	6D	451 538 374 .. 451 547 271 (+)	8898	G	MF: ribonuclease activity; MF: protein kinase activity; MF: ATP binding; BP: mRNA processing; BP: protein phosphorylation	Kinase, putative	Protein kinase domain; Serine/threonine-protein kinase, active site; KEN domain; Protein kinase-like domain; Quinoprotein alcohol dehydrogenase-like superfamily; PUB domain
	TraesCS6D01G358700	6D	451 559 468 .. 451 554 298 (-)	5171	G	MF: transcription factor activity, sequence-specific DNA binding; BP: regulation of transcription, DNA-templated; MF: zinc ion binding; MF: sequence-specific DNA binding	GATA transcription factor	Zinc finger, GATA-type; Zinc finger, NHR/GATA-type
	TraesCS6D01G358800	6D	451 658 251 .. 451 654 161 (-)	4091	G	MF: N-acetyltransferase activity	N-acetyltransferase	GNAT domain; Acyl-CoA N-acyltransferase
	TraesCS6D01G358900	6D	451 664 757 .. 451 663 607 (-)	1151	G	CC: photosystem II; CC: photosystem II oxygen evolving complex; BP: photosynthesis; CC: thylakoid membrane	Photosystem II 10 kDa polypeptide family protein	Photosystem II PsbR
	TraesCS6D01G359000	6D	451 750 203 .. 451 753 878 (+)	3676	G	MF: RNA binding; MF: hydrolase activity; MF: manganese ion binding	mRNA decapping protein 2	NUDIX hydrolase domain; mRNA decapping protein 2, Box A domain; NUDIX hydrolase domain-like; NUDIX hydrolase, conserved site
	TraesCS6D01G359100	6D	451 760 705 .. 451 764 443 (+)	3739	G	MF: protein kinase activity; MF: protein binding; MF: ATP binding; BP: protein phosphorylation	Receptor-kinase, putative	Protein kinase domain; Leucine-rich repeat; Leucine-rich repeat, typical subtype; Serine/threonine-protein kinase, active site; Protein kinase-like domain; Leucine-rich repeat-containing N-terminal, plant-type; Protein kinase, ATP binding site; Leucine-rich repeat domain, L domain-like
	TraesCS6D01G359200	6D	451 774 494 .. 451 770 505 (-)	3990	G		Glycosyl transferase, family 2	Nucleotide-diphospho-sugar transferases
	TraesCS6D01G359300	6D	451 784 990 .. 451 783 234 (-)	1757	G	MF: oxidoreductase activity; BP: oxidation-reduction process	2-oxoglutarate (2OG) and Fe(II)-dependent oxygenase superfamily protein	Oxoglutarate/iron-dependent dioxygenase; Non-haem dioxygenase N-terminal domain; Isopenicillin N synthase-like
	TraesCS6D01G359400	6D	451 812 875 .. 451 855 001 (+)	42127	G		2-oxoglutarate (2OG) and Fe(II)-dependent oxygenase superfamily protein	Non-haem dioxygenase N-terminal domain; Isopenicillin N synthase-like
	TraesCS6D01G359500	6D	451 854 048 .. 451 852 615 (-)	1434	G	MF: metalloendopeptidase activity; BP: proteolysis	Mitochondrial metalloendopeptidase OMA1	Peptidase M48
	TraesCS6D01G359600	6D	451 855 048 .. 451 855 671 (+)	624	G	MF: oxidoreductase activity; BP: oxidation-reduction process	2-oxoglutarate (2OG) and Fe(II)-dependent oxygenase superfamily protein	Oxoglutarate/iron-dependent dioxygenase; Isopenicillin N synthase-like
	TraesCS6D01G359700	6D	451 861 930 .. 451 856 539 (-)	5392	G	MF: oxidoreductase activity; BP: oxidation-reduction process	2-oxoglutarate (2OG) and Fe(II)-dependent oxygenase superfamily protein	Oxoglutarate/iron-dependent dioxygenase; Non-haem dioxygenase N-terminal domain; Isopenicillin N synthase-like
	TraesCS6D01G359800	6D	451 893 965 .. 451 895 453 (+)	1489	G	MF: transferase activity, transferring acyl groups other than amino-acyl groups	Agmatine coumaroyltransferase-2	Transferase
	TraesCS6D01G359900	6D	451 901 102 .. 451 895 531 (-)	5572	G		Clathrin interactor EPSIN-like protein	ENTH/VHS; ENTH domain
	TraesCS6D01G360000	6D	451 913 442 .. 451 907 708 (-)	5735	TE?	MF: protein binding; MF: zinc ion binding	Zinc finger (C3HC4-type RING finger) family protein	Zinc finger, RING-type; von Willebrand factor, type A; Zinc finger, RING/FYVE/PHD-type; VWA-Hint protein, Vwaint domain
	TraesCS6D01G360100	6D	452 071 050 .. 452 070 712 (-)	339	TE	MF: nucleic acid binding	Polynucleotidyl transferase, ribonuclease H-like superfamily protein	Ribonuclease H-like domain
	TraesCS6D01G360200	6D	452 077 254 .. 452 079 335 (+)	2082	G	MF: hydrolase activity, hydrolyzing O-glycosyl compounds; BP: carbohydrate metabolic process	Glucan endo-1,3-beta-glucosidase, putative	Glycoside hydrolase family 17; X8 domain; Glycoside hydrolase superfamily
	TraesCS6D01G360300	6D	452 082 959 .. 452 079 984 (-)	2976	TE?	MF: protein binding	F-box family protein	F-box domain; Leucine-rich repeat domain, L domain-like
	TraesCS6D01G360400	6D	452 100 814 .. 452 097 781 (-)	3034	G	MF: binding; BP: peptidyl-lysine modification to peptidyl-hypusine; MF: deoxyhypusine monooxygenase activity	Deoxyhypusine hydroxylase	PBS lyase HEAT-like repeat; Armadillo-like helical; Armadillo-type fold; Deoxyhypusine hydroxylase
	TraesCS6D01G360500	6D	452 100 991 .. 452 107 332 (+)	6342	G		arginine/glutamate-rich 1 protein	Arginine and glutamate-rich protein 1
	TraesCS6D01G360600	6D	452 119 265 .. 452 120 692 (+)	1428	G		DNA topoisomerase 2
	TraesCS6D01G360700	6D	452 127 825 .. 452 125 535 (-)	2291	G	MF: ATP binding	Cell division cycle 48-like protein	CDC48, N-terminal subdomain; AAA+ ATPase domain; ATPase, AAA-type, core; ATPase, AAA-type, conserved site; CDC48, domain 2; Aspartate decarboxylase-like domain; Vps4 oligomerisation, C-terminal; P-loop containing nucleoside triphosphate hydrolase; CDC48 domain 2-like
	TraesCS6D01G360800	6D	452 406 262 .. 452 404 854 (-)	1409	G	MF: protein kinase activity; MF: ATP binding; BP: protein phosphorylation	protein kinase family protein	Protein kinase domain; Serine/threonine-protein kinase, active site; Protein kinase-like domain; Protein kinase, ATP binding site
	TraesCS6D01G360900	6D	452 454 861 .. 452 456 403 (+)	1543	G	MF: protein kinase activity; MF: ATP binding; BP: protein phosphorylation	protein kinase family protein	Protein kinase domain; Serine/threonine-protein kinase, active site; Protein kinase-like domain; Protein kinase, ATP binding site
	TraesCS6D01G361000	6D	452 470 476 .. 452 468 325 (-)	2152	G	MF: protein kinase activity; MF: calcium ion binding; MF: protein binding; MF: ATP binding; BP: protein phosphorylation	Receptor-like protein kinase	Protein kinase domain; EGF-like domain; Serine-threonine/tyrosine-protein kinase, catalytic domain; EGF-like calcium-binding domain; Serine/threonine-protein kinase, active site; Protein kinase-like domain; Protein kinase, ATP binding site
	TraesCS6D01G361100	6D	452 473 372 .. 452 472 272 (-)	1101	G	MF: protein kinase activity; MF: ATP binding; BP: protein phosphorylation	Receptor-like protein kinase	Protein kinase domain; Serine/threonine-protein kinase, active site; Protein kinase-like domain; Protein kinase, ATP binding site
	TraesCS6D01G361200	6D	452 474 723 .. 452 473 779 (-)	945	G	MF: protein serine/threonine kinase activity; CC: integral component of membrane; MF: polysaccharide binding	wall-associated receptor kinase-like protein	Wall-associated receptor kinase; Wall-associated receptor kinase, galacturonan-binding domain
	TraesCS6D01G361300	6D	452 477 261 .. 452 476 644 (-)	618	G		Non-specific lipid-transfer protein
	TraesCS6D01G361400	6D	452 485 982 .. 452 483 203 (-)	2780	G	MF: protein kinase activity; MF: calcium ion binding; MF: protein binding; MF: ATP binding; BP: protein phosphorylation; MF: polysaccharide binding	Receptor-like protein kinase	Protein kinase domain; EGF-like domain; Serine-threonine/tyrosine-protein kinase, catalytic domain; EGF-like calcium-binding domain; Serine/threonine-protein kinase, active site; Protein kinase-like domain; Protein kinase, ATP binding site; Wall-associated receptor kinase, galacturonan-binding domain
	TraesCS6D01G361500	6D	452 499 263 .. 452 497 207 (-)	2057	G	MF: copper ion binding; MF: oxidoreductase activity; BP: lignin catabolic process; CC: apoplast; MF: hydroquinone:oxygen oxidoreductase activity; BP: oxidation-reduction process	Laccase	Multicopper oxidase, type 1; Multicopper oxidase, copper-binding site; Cupredoxin; Multicopper oxidase, type 2; Multicopper oxidase, type 3; Laccase; Multicopper oxidases, conserved site
	TraesCS6D01G361600	6D	452 568 230 .. 452 571 590 (+)	3361	G	MF: copper ion binding; MF: oxidoreductase activity; BP: lignin catabolic process; CC: apoplast;G MF: hydroquinone:oxygen oxidoreductase activity; BP: oxidation-reduction process	Laccase	Multicopper oxidase, type 1; Multicopper oxidase, copper-binding site; Cupredoxin; Multicopper oxidase, type 2; Multicopper oxidase, type 3; Laccase; Multicopper oxidases, conserved site
	TraesCS6D01G361700	6D	452 585 754 .. 452 588 189 (+)	2436	G	MF: protein kinase activity; MF: calcium ion binding; MF: protein binding; MF: ATP binding; BP: protein phosphorylation; MF: polysaccharide binding	Receptor-like protein kinase	Protein kinase domain; EGF-like domain; EGF-like calcium-binding domain; Serine/threonine-protein kinase, active site; Protein kinase-like domain; IPR017441: Protein kinase, ATP binding site; Wall-associated receptor kinase, galacturonan-binding domain
	TraesCS6D01G361800	6D	452 709 768 .. 452 709 126 (-)	643	G		Tryptophan synthase beta chain
	TraesCS6D01G361900	6D	452 722 875 .. 452 720 980 (-)	1896	G		LIGHT-DEPENDENT SHORT HYPOCOTYLS-like protein (DUF640)	ALOG domain
	TraesCS6D01G362000	6D	452 739 910 .. 452 735 812 (-)	4099	G	BP: DNA-templated transcription, termination	SAP-like protein BP-73	Rho termination factor, N-terminal
	TraesCS6D01G362100	6D	452 839 446 .. 452 844 267 (+)	4822	G	MF: protein kinase activity; MF: calcium ion binding; MF: protein binding;MF: ATP binding; BP: protein phosphorylation; MF: polysaccharide binding	Protein kinase family protein	EGF-type aspartate/asparagine hydroxylation site; Protein kinase domain; EGF-like domain; Serine-threonine/tyrosine-protein kinase, catalytic domain; EGF-like calcium-binding domain; Serine/threonine-protein kinase, active site; Protein kinase-like domain; Protein kinase, ATP binding site; EGF-like calcium-binding, conserved site; Wall-associated receptor kinase, galacturonan-binding domain
	TraesCS6D01G362200	6D	452 905 907 .. 452 908 970 (+)	3064	G	MF: protein kinase activity; MF: calcium ion binding; MF: protein binding; MF: ATP binding; BP: protein phosphorylation; MF: polysaccharide binding	Protein kinase family protein	EGF-type aspartate/asparagine hydroxylation site; Protein kinase domain; EGF-like domain; Serine-threonine/tyrosine-protein kinase, catalytic domain; EGF-like calcium-binding domain; Serine/threonine-protein kinase, active site; Protein kinase-like domain; Protein kinase, ATP binding site; IPR018097: EGF-like calcium-binding, conserved site; Wall-associated receptor kinase, galacturonan-binding d…
	TraesCS6D01G362300	6D	452 931 140 .. 452 930 301 (-)	840	G	MF: protein kinase activity; MF: ATP binding; BP: protein phosphorylation	Protein kinase family protein	Protein kinase domain; Serine/threonine-protein kinase, active site; Protein kinase-like domain; Protein kinase, ATP binding site
	TraesCS6D01G362400	6D	452 951 518 .. 452 955 261 (+)	3744	G	MF: ATP binding; MF: ATPase activity	ABC(ATP-binding) family transporter	ABC transporter-like; AAA+ ATPase domain; P-loop containing nucleoside triphosphate hydrolase
	TraesCS6D01G362500	6D	453 005 474 .. 453 009 697 (+)	4224	G	MF: protein kinase activity; MF: ATP binding; BP: protein phosphorylation	Protein kinase family protein	Protein kinase domain; Serine/threonine-protein kinase, active site; Protein kinase-like domain; Protein kinase, ATP binding site
	TraesCS6D01G362600	6D	453 010 075 .. 453 014 812 (+)	4738	G		Diphthine--ammonia ligase	Diphthamide synthase domain; YjgF/YER057c/UK114 family; Endoribonuclease L-PSP/chorismate mutase-like; Rossmann-like alpha/beta/alpha sandwich fold
	TraesCS6D01G362700	6D	453 015 328 .. 453 020 048 (+)	4721	G		TBC1 domain family member	Rab-GTPase-TBC domain
	TraesCS6D01G362800	6D	453 186 336 .. 453 189 292 (+)	2957	G	MF: DNA binding; BP: regulation of transcription, DNA-templated	NAC domain protein	NAC domain
AX-94649878	TraesCS6D01G362900	6D	453 345 089 .. 453 348 030 (+)	2942	G	MF: DNA binding; BP: regulation of transcription, DNA-templated	NAC domain protein	NAC domain
	TraesCS6D01G363000	6D	453 489 407 .. 453 492 919 (+)	3513	G		beta-fructofuranosidase 5	Protein of unknown function DUF3615
	TraesCS6D01G363100	6D	453 652 540 .. 453 650 362 (-)	2179	G	MF: iron ion binding; MF: oxidoreductase activity, acting on paired donors, with incorporation or reduction of molecular oxygen; MF: heme binding; BP: oxidation-reduction process	Cytochrome P450	Cytochrome P450; Cytochrome P450, E-class, group I; Cytochrome P450, conserved site
	TraesCS6D01G363200	6D	453 692 182 .. 453 686 810 (-)	5373	G	MF: protein kinase activity; MF: ATP binding; BP: protein phosphorylation	Receptor-like protein kinase	Protein kinase domain; Gnk2-homologous domain; Serine/threonine-protein kinase, active site; Protein kinase-like domain; Protein kinase, ATP binding site
	TraesCS6D01G363300	6D	453 722 539 .. 453 718 685 (-)	3855	G	MF: protein kinase activity; MF: ATP binding; BP: protein phosphorylation	Protein kinase	Protein kinase domain; Gnk2-homologous domain; Serine/threonine-protein kinase, active site; Protein kinase-like domain; Protein kinase, ATP binding site
	TraesCS6D01G363400	6D	453 815 198 .. 453 809 467 (-)	5732	G	MF: microtubule motor activity; MF: ATP binding; BP: microtubule-based movement; MF: microtubule binding	Kinesin like protein	Kinesin motor domain; P-loop containing nucleoside triphosphate hydrolase
	TraesCS6D01G363500	6D	453 936 588 .. 453 936 113 (-)	476	G		Trk system potassium uptake protein TrkA
	TraesCS6D01G363600	6D	453 940 941 .. 453 941 395 (+)	455	G		Conotoxin 10
	TraesCS6D01G363700	6D	453 953 315 .. 453 949 667 (-)	3649	G	MF: microtubule motor activity; MF: ATP binding; BP: microtubule-based movement; MF: microtubule binding	Kinesin like protein	Kinesin motor domain; P-loop containing nucleoside triphosphate hydrolase
	TraesCS6D01G363800	6D	453 958 020 .. 453 954 026 (-)	3995	G	MF: protein binding	Ankyrin repeat protein-like	Ankyrin repeat; Ankyrin repeat-containing domain; Ankyrin repeat domain-containing protein 13
	TraesCS6D01G363900	6D	454 000 575 .. 453 993 107 (-)	7469	G		Amino acid permease	Amino acid transporter, transmembrane domain
	TraesCS6D01G364000	6D	454 013 547 .. 454 012 348 (-)	1200	TE?	MF: protein binding	F-box and associated interaction domains-containing protein	F-box domain; Six-bladed beta-propeller, TolB-like; Galactose oxidase/kelch, beta-propeller
	TraesCS6D01G364100	6D	454 124 979 .. 454 130 612 (+)	5634	G	CC: integral component of membrane	Phosphate transporter PHO1-like protein	SPX domain; EXS, C-terminal
	TraesCS6D01G364200	6D	454 213 721 .. 454 217 880 (+)	4160	G	CC: integral component of membrane	Phosphate transporter PHO1-like protein	SPX domain; EXS, C-terminal
	TraesCS6D01G364300	6D	454 221 610 .. 454 226 146 (+)	4537	G		Phosphate transporter PHO1-like protein	CC: integral component of membrane
	TraesCS6D01G364400	6D	454 229 771 .. 454 233 605 (+)	3835	G	BP: cellulose microfibril organization; BP: cell growth; CC: anchored component of membrane	COBRA-like protein	COBRA, plant
	TraesCS6D01G364500	6D	454 246 088 .. 454 250 076 (+)	3989	G	MF: protein binding	Transducin/WD40 repeat-like superfamily protein	Quinoprotein alcohol dehydrogenase-like superfamily; WD40/YVTN repeat-like-containing domain
	TraesCS6D01G364600	6D	454 255 583 .. 454 250 034 (-)	5550	G	CC: integral component of membrane	Phosphate transporter PHO1-like protein	SPX domain; EXS, C-terminal
	TraesCS6D01G364700	6D	454 295 434 .. 454 295 979 (+)	546	G		Beta-toxin Cn4
	TraesCS6D01G364800	6D	454 304 652 .. 454 303 112 (-)	1541	G		UV radiation resistance-associated gene protein
	TraesCS6D01G364900	6D	454 480 146 .. 454 485 765 (+)	5620	TE?	MF: chromatin binding; MF: methyltransferase activity	Cytosine-specific methyltransferase	Chromo/chromo shadow domain; Bromo adjacent homology (BAH) domain; C-5 cytosine methyltransferase; Chromo domain-like; DNA methylase, C-5 cytosine-specific, active site; Chromo domain; S-adenosyl-L-methionine-dependent methyltransferase
	TraesCS6D01G365000	6D	454 486 329 .. 454 491 043 (+)	4715	TE?	MF: protein binding; MF: zinc ion binding	Zinc finger, PHD-finger	Zinc finger, PHD-type; Zinc finger, FYVE/PHD-type; Zinc finger, RING/FYVE/PHD-type; Myb-like domain
	TraesCS6D01G365100	6D	454 586 688 .. 454 589 288 (+)	2601	G	MF: ADP binding	NBS-LRR disease resistance protein	NB-ARC; Winged helix-turn-helix DNA-binding domain; P-loop containing nucleoside triphosphate hydrolase; Leucine-rich repeat domain, L domain-like
	TraesCS6D01G365200	6D	454 633 514 .. 454 635 546 (+)	2033	G	MF: protein binding	Octicosapeptide/Phox/Bem1p domain-containing protein	PB1 domain
	TraesCS6D01G365300	6D	454 643 193 .. 454 642 336 (-)	858	G		Ulp1 protease family, C-terminal catalytic domain containing protein
	TraesCS6D01G365400	6D	454 649 476 .. 454 647 560 (-)	1917	G	MF: iron ion binding; MF: oxidoreductase activity, acting on paired donors, with incorporation or reduction of molecular oxygen; MF: heme binding; BP: oxidation-reduction process	Cytochrome P450	Cytochrome P450; Cytochrome P450, E-class, group I; Cytochrome P450, conserved site
	TraesCS6D01G365500	6D	454 655 531 .. 454 653 271 (-)	2261	G		P-loop containing nucleoside triphosphate hydrolases superfamily protein
	TraesCS6D01G365600	6D	454 653 880 .. 454 655 733 (+)	1854	G	MF: iron ion binding; MF: oxidoreductase activity, acting on paired donors, with incorporation or reduction of molecular oxygen; MF: heme binding; BP: oxidation-reduction process	Cytochrome P450	Cytochrome P450; Cytochrome P450, E-class, group I; Cytochrome P450, conserved site
	TraesCS6D01G365700	6D	454 659 100 .. 454 657 358 (-)	1743	G	MF: catalytic activity; MF: coenzyme binding	Cinnamoyl CoA reductase	NAD-dependent epimerase/dehydratase; NAD(P)-binding domain
	TraesCS6D01G365800	6D	454 686 316 .. 454 687 053 (+)	738	G	MF: DNA binding; MF: transcription factor activity, sequence-specific DNA binding; BP: regulation of transcription, DNA-templated	CRT-binding factor	AP2/ERF domain; DNA-binding domain
	TraesCS6D01G365900	6D	454 734 201 .. 454 735 759 (+)	1559	G	MF: catalytic activity; MF: coenzyme binding	Cinnamoyl CoA reductase	NAD-dependent epimerase/dehydratase; NAD(P)-binding domain
	TraesCS6D01G366000	6D	454 749 504 .. 454 748 122 (-)	1383	G	MF: catalytic activity; MF: coenzyme binding	Cinnamoyl CoA reductase	NAD-dependent epimerase/dehydratase; NAD(P)-binding domain
	TraesCS6D01G366100	6D	454 800 695 .. 454 799 522 (-)	1174	G	MF: DNA binding MF: transcription factor activity, sequence-specific DNA binding; BP: regulation of transcription, DNA-templated	CRT-binding factor	AP2/ERF domain; DNA-binding domain
	TraesCS6D01G366200	6D	454 825 731 .. 454 827 612 (+)	1882	G	MF: catalytic activity;GO:0050662 MF: coenzyme binding	Cinnamoyl CoA reductase	NAD-dependent epimerase/dehydratase; IPR016040: NAD(P)-binding domain
	TraesCS6D01G366300	6D	454 863 667 .. 454 864 791 (+)	1125	TE	MF: nucleic acid binding; MF: zinc ion binding	Retrotransposon polyprotein	Zinc finger, CCHC-type
	TraesCS6D01G366400	6D	454 926 897 .. 454 925 625 (-)	1273	G	MF: catalytic activity; MF: coenzyme binding	Cinnamoyl CoA reductase	NAD-dependent epimerase/dehydratase; NAD(P)-binding domain
	TraesCS6D01G366500	6D	454 930 681 .. 454 938 144 (+)	7464	G	MF: binding; MF: protein binding; BP: biosynthetic process; MF: nucleotidyltransferase activity	Translation initiation factor eIF-2B subunit epsilon	Hexapeptide repeat; W2 domain; Nucleotidyl transferase domain; Armadillo-type fold; Nucleotide-diphospho-sugar transferases
	TraesCS6D01G366600	6D	454 939 484 .. 454 941 391 (+)	1908	TE?	MF: protein binding	F-box protein PP2	F-box domain; Phloem protein 2-like
	TraesCS6D01G366700	6D	454 962 728 .. 454 962 001 (-)	728		MF: manganese ion binding; MF: nutrient reservoir activity	Germin-like protein 1-1	Germin; Cupin 1; RmlC-like cupin domain; RmlC-like jelly roll fold; Germin, manganese binding site
	TraesCS6D01G366800	6D	454 963 891 .. 454 963 129 (-)	763	TE	MF: protein dimerization activity	TTF-type zinc finger protein with HAT dimerization domain-containing protein	HAT, C-terminal dimerisation domain
	TraesCS6D01G366900	6D	454 967 995 .. 454 967 268 (-)	728	G	MF: manganese ion binding; MF: nutrient reservoir activity	Germin-like protein 1-1	Germin; Cupin 1; RmlC-like cupin domain; RmlC-like jelly roll fold; Germin, manganese binding site
	TraesCS6D01G367000	6D	454 996 827 .. 454 995 520 (-)	1308	G	MF: manganese ion binding; MF: nutrient reservoir activity	Germin-like protein 1-1	Germin; Cupin 1; RmlC-like cupin domain; RmlC-like jelly roll fold; Germin, manganese binding site
	TraesCS6D01G367100	6D	455 086 332 .. 455 084 725 (-)	1608	G	MF: ubiquitin-protein transferase activity; MF: binding; BP: protein ubiquitination	U-box domain-containing family protein	U box domain; Armadillo-like helical; Zinc finger, RING/FYVE/PHD-type; Armadillo-type fold
	TraesCS6D01G367200	6D	455 098 448 .. 455 100 527 (+)	2080	G	CC: integral component of membrane	Bidirectional sugar transporter SWEET	SWEET sugar transporter
	TraesCS6D01G367300	6D	455 133 941 .. 455 136 148 (+)	2208	G	CC: integral component of membrane	Bidirectional sugar transporter SWEET	SWEET sugar transporter
	TraesCS6D01G367400	6D	455 250 886 .. 455 252 925 (+)	2040	G	CC: integral component of membrane	Bidirectional sugar transporter SWEET	SWEET sugar transporter
	TraesCS6D01G367500	6D	455 307 128 .. 455 306 228 (-)	901	TE?	MF: protein binding	F-box protein PP2	F-box domain
	TraesCS6D01G367600	6D	455 311 720 .. 455 313 314 (+)	1595	G	MF: ubiquitin-protein transferase activity; MF: binding; BP: protein ubiquitination	U-box domain-containing family protein	U box domain; Armadillo-like helical; Zinc finger, RING/FYVE/PHD-type; Armadillo-type fold
	TraesCS6D01G367700	6D	455 421 777 .. 455 422 868 (+)	1092	G	MF: manganese ion binding; MF: nutrient reservoir activity	Germin-like protein 1-1	Germin; Cupin 1; RmlC-like cupin domain; RmlC-like jelly roll fold; Germin, manganese binding site
	TraesCS6D01G367800	6D	455 425 056 .. 455 426 440 (+)	1385	G	MF: manganese ion binding; MF: nutrient reservoir activity	Germin-like protein 1-1	Germin; Cupin 1; RmlC-like cupin domain; RmlC-like jelly roll fold; Germin, manganese binding site
	TraesCS6D01G367900	6D	455 435 054 .. 455 439 051 (+)	3998	TE?	MF: protein binding	F-box protein PP2	F-box domain; Phloem protein 2-like
	TraesCS6D01G368000	6D	455 454 901 .. 455 453 752 (-)	1150	TE?	MF: protein binding	F-box protein PP2	F-box domain; Phloem protein 2-like
	TraesCS6D01G368100	6D	455 505 279 .. 455 496 213 (-)	9067	G	MF: protein binding	F-box protein PP2	F-box domain; Phloem protein 2-like
	TraesCS6D01G368200	6D	455 558 362 .. 455 567 526 (+)	9165	G	MF: protein binding	Transcriptional corepressor LEUNIG	WD40 repeat; LIS1 homology motif; WD40/YVTN repeat-like-containing domain; WD40-repeat-containing domain; WD40 repeat, conserved site
	TraesCS6D01G368300	6D	455 568 337 .. 455 577 397 (+)	9061	G	MF: protein binding	Transcriptional corepressor LEUNIG	WD40 repeat; WD40-repeat-containing domain; WD40 repeat, conserved site
	TraesCS6D01G368400	6D	455 621 629 .. 455 622 226 (+)	598	G		PLAC8 family protein
	TraesCS6D01G368500	6D	455 634 464 .. 455 635 014 (+)	551	G		tRNA dimethylallyltransferase
	TraesCS6D01G368600	6D	455 676 842 .. 455 678 542 (+)	1701	TE?	MF: protein binding	F-box family protein	F-box domain
	TraesCS6D01G368700	6D	455 830 719 .. 455 828 969 (-)	1751	G	MF: catalytic activity;BP: fatty acid biosynthetic process; BP: metabolic process; CC: membrane; MF: transferase activity, transferring acyl groups other than amino-acyl groups	3-ketoacyl-CoA synthase	Very-long-chain 3-ketoacyl-CoA synthase; FAE1/Type III polyketide synthase-like protein; 3-Oxoacyl-[acyl-carrier-protein (ACP)] synthase III, C-terminal; Thiolase-like
	TraesCS6D01G368800	6D	455 891 452 .. 455 885 919 (-)	5534	G	MF: glutathione-disulfide reductase activity; BP: glutathione metabolic process; MF: oxidoreductase activity; MF: oxidoreductase activity, acting on a sulfur group of donors, NAD(P) as	Glutathione reductase	Pyridine nucleotide-disulphide oxidoreductase, dimerisation domain; Glutathione-disulphide reductase; Pyridine nucleotide-disulphide oxidoreductase, class I, active site; FAD/NAD-linked reductase, dimerisation domain; FAD/NAD(P)-binding domain
	TraesCS6D01G368900	6D	455 899 890 .. 455 897 295 (-)	2596	TE?	MF: protein binding	F-box protein PP2	F-box domain; Phloem protein 2-like
	TraesCS6D01G369000	6D	455 907 887 .. 455 905 665 (-)	2223	TE?	MF: protein binding	F-box protein PP2	F-box domain; Phloem protein 2-like
	TraesCS6D01G369100	6D	455 935 850 .. 455 933 737 (-)	2114	TE?	MF: protein binding	F-box protein PP2	F-box domain; Phloem protein 2-like
	TraesCS6D01G369200	6D	455 970 188 .. 455 968 285 (-)	1904	G	MF: protein binding	F-box protein PP2	F-box domain; Phloem protein 2-like
	TraesCS6D01G369300	6D	456 094 154 .. 456 092 710 (-)	1445	G		PPPDE thiol peptidase family protein, putative	PPPDE putative peptidase domain
	TraesCS6D01G369400	6D	456 107 439 .. 456 103 961 (-)	3479	G	MF: iron ion binding;GO:0008610 BP: lipid biosynthetic process; MF: oxidoreductase activity; BP: oxidation-reduction process	Fatty acid hydroxylase superfamily protein	Fatty acid hydroxylase; Uncharacterised domain Wax2, C-terminal
	TraesCS6D01G369500	6D	456 251 602 .. 456 253 509 (+)	1908	G	MF: catalytic activity; MF: coenzyme binding	Cinnamoyl CoA reductase	NAD-dependent epimerase/dehydratase; NAD(P)-binding domain
0 - 1 653 925
BS00109912_51	TraesCS7A01G000100	7A	237 966 .. 241 416 (+)	3451	G	MF: protein kinase activity; MF: calcium ion binding; MF: protein binding; MF: ATP binding; BP: protein phosphorylation; MF: polysaccharide binding	Receptor-like protein kinase	EGF-type aspartate/asparagine hydroxylation site; Protein kinase domain; EGF-like domain; Serine-threonine/tyrosine-protein kinase, catalytic domain; EGF-like calcium-binding domain; Serine/threonine-protein kinase, active site; Protein kinase-like domain; Protein kinase, ATP binding site; EGF-like calcium-binding, conserved site; Wall-associated receptor kinase, galacturonan-binding domain
	TraesCS7A01G000200	7A	246 258 .. 242 359 (-)	3900	G	MF: GTPase activity; MF: signal transducer activity; MF: GTP binding; BP: signal transduction; BP: G-protein coupled receptor signaling pathway; MF: guanyl nucleotide binding; MF: G-protein beta/gamma-subunit complex binding	Guanine nucleotide-binding protein subunit alpha-like protein	Guanine nucleotide binding protein (G-protein), alpha subunit; Plant G-protein, alpha subunit; G protein alpha subunit, helical insertion; P-loop containing nucleoside triphosphate hydrolase
	TraesCS7A01G000300	7A	250 565 .. 253 987 (+)	3423	G	MF: DNA binding; BP: regulation of transcription, DNA-templated	NAC domain-containing protein	NAC domain
	TraesCS7A01G000400	7A	289 316 .. 290 626 (+)	1311	G	MF: copper ion binding; MF: electron carrier activity	Plastocyanin	Blue (type 1) copper domain; Blue (type 1) copper protein, plastocyanin-type; Plastocyanin; Cupredoxin; Blue (type 1) copper protein, binding site
	TraesCS7A01G000500	7A	293 440 .. 292 954 (-)	487	TE	MF: nucleic acid binding	Polynucleotidyl transferase, ribonuclease H-like superfamily protein	Ribonuclease H-like domain
	TraesCS7A01G000600	7A	331 413 .. 332 217 (+)	805	G	MF: protein kinase activity;MF: ATP binding; BP: protein phosphorylation	Receptor-like kinase	Protein kinase domain; Serine/threonine-protein kinase, active site; Protein kinase-like domain
	TraesCS7A01G000700	7A	343 597 .. 342 962 (-)	636	G	MF: protein kinase activity; MF: ATP binding; BP: protein phosphorylation	Protein kinase family protein	Protein kinase domain; Serine-threonine/tyrosine-protein kinase, catalytic domain; Serine/threonine-protein kinase, active site; Protein kinase-like domain
	TraesCS7A01G000800	7A	465 671 .. 463 692 (-)	1980	G		Nodulin-like / Major Facilitator Superfamily protein	Nodulin-like; Major facilitator superfamily domain
	TraesCS7A01G000900	7A	631 804 .. 635 718 (+)	3915	G	MF: protein kinase activity; MF: ATP binding; BP: protein phosphorylation	Receptor-like kinase	Protein kinase domain; Serine/threonine-protein kinase, active site; Protein kinase-like domain; Protein kinase, ATP binding site
	TraesCS7A01G001000	7A	680 506 .. 665 181 (-)	15326	G	MF: ADP binding	NBS-LRR-like resistance protein	NB-ARC; Winged helix-turn-helix DNA-binding domain; P-loop containing nucleoside triphosphate hydrolase; Leucine-rich repeat domain, L domain-like
	TraesCS7A01G001100	7A	764 116 .. 760 725 (-)	3392	G	MF: ADP binding	NBS-LRR-like resistance protein	NB-ARC; Winged helix-turn-helix DNA-binding domain; P-loop containing nucleoside triphosphate hydrolase; Leucine-rich repeat domain, L domain-like
	TraesCS7A01G001200	7A	976 470 .. 979 546 (+)	3077	G	MF: serine-type carboxypeptidase activity; BP: proteolysis	Serine carboxypeptidase, putative	Peptidase S10, serine carboxypeptidase; Alpha/Beta hydrolase fold
	TraesCS7A01G001300	7A	1 128 397 .. 1 129 068 (+)	672	G		Late embryogenesis abundant (LEA) hydroxyproline-rich glycoprotein family, putative	Immunoglobulin-like fold
	TraesCS7A01G001400	7A	1 180 399 .. 1 182 394 (+)	1996	G	MF: oxidoreductase activity; BP: oxidation-reduction process	2-oxoglutarate (2OG) and Fe(II)-dependent oxygenase superfamily protein	Oxoglutarate/iron-dependent dioxygenase; Non-haem dioxygenase N-terminal domain; Isopenicillin N synthase-like
	TraesCS7A01G001500	7A	1 273 203 .. 1 274 422 (+)	1220	G	MF: sulfotransferase activity	Sulfotransferase	Sulfotransferase domain; P-loop containing nucleoside triphosphate hydrolase
	TraesCS7A01G001600	7A	1 277 831 .. 1 277 396 (-)	436	G		Formate-dependent phosphoribosylglycinamide formyltransferase
	TraesCS7A01G001700	7A	1 295 461 .. 1 280 349 (-)	15113	G	MF: intramolecular transferase activity	Terpene cyclase/mutase family member	Terpene synthase, conserved site; Terpenoid cyclases/protein prenyltransferase alpha-alpha toroid; Squalene cyclase; Squalene cyclase, C-terminal; Squalene cyclase, N-terminal
	TraesCS7A01G001800	7A	1 316 821 .. 1 316 001 (-)	821	G		Phosphoenolpyruvate carboxylase
	TraesCS7A01G001900	7A	1 322 055 .. 1 320 275 (-)	1781	G	MF: ubiquitin-protein transferase activity; MF: binding; MF: protein binding; BP: protein ubiquitination	U-box domain-containing protein	Armadillo; U box domain; Armadillo-like helical; Zinc finger, RING/FYVE/PHD-type; Armadillo-type fold
	TraesCS7A01G002000	7A	1 370 689 .. 1 376 752 (+)	6064	G	MF: protein binding; MF: zinc ion binding	RING/FYVE/PHD zinc finger protein	Zinc finger, PHD-type; Zinc finger, FYVE/PHD-type; Zinc finger, RING/FYVE/PHD-type; Acyl-CoA N-acyltransferase; Zinc finger, PHD-type, conserved site; Zinc finger, PHD-finger; Jas TPL-binding domain
	TraesCS7A01G002100	7A	1 404 698 .. 1 409 905 (+)	5208	G	MF: protein binding	WD repeat-containing protein	WD40 repeat; WD40/YVTN repeat-like-containing domain; WD40-repeat-containing domain; WD40 repeat, conserved site
	TraesCS7A01G002200	7A	1 411 108 .. 1 412 561 (+)	1454	TE	MF: nucleic acid binding; MF: zinc ion binding	Retrovirus-related like polyprotein	Zinc finger, CCHC-type
	TraesCS7A01G002300	7A	1 417 032 .. 1 420 845 (+)	3814	G	MF: ADP binding	NBS-LRR-like resistance protein	NB-ARC; Winged helix-turn-helix DNA-binding domain; P-loop containing nucleoside triphosphate hydrolase; Leucine-rich repeat domain, L domain-like
	TraesCS7A01G002400	7A	1 459 383 .. 1 462 064 (+)	2682	G	MF: magnesium ion binding; BP: metabolic process; MF: terpene synthase activity; MF: lyase activity	Terpene synthase	Terpene synthase, N-terminal domain; Terpene synthase, metal-binding domain; Terpenoid cyclases/protein prenyltransferase alpha-alpha toroid; Isoprenoid synthase domain
	TraesCS7A01G002500	7A	1 507 739 .. 1 496 490 (-)	11250	G	MF: serine-type carboxypeptidase activity; BP: proteolysis	Serine carboxypeptidase, putative	Peptidase S10, serine carboxypeptidase; Alpha/Beta hydrolase fold; Serine carboxypeptidases, histidine active site
	TraesCS7A01G002600	7A	1 521 562 .. 1 524 436 (+)	2875	G	BP: metabolic process; MF: transferase activity, transferring hexosyl groups	UDP-glycosyltransferase	UDP-glucuronosyl/UDP-glucosyltransferase
714 692 069 - 715 792 069
Tdurum_contig59467_433	TraesCS7A01G537400	7A	714 752 074 .. 714 751 568 (-)	507	G		Cysteine protease	Cathepsin propeptide inhibitor domain (I29)
	TraesCS7A01G537500	7A	714 759 935 .. 714 758 286 (-)	1650	G	MF: carbonate dehydratase activity; BP: one-carbon metabolic process; MF: zinc ion binding	Carbonic anhydrase	Alpha carbonic anhydrase; Carbonic anhydrase, alpha-class, conserved site
	TraesCS7A01G537600	7A	714 823 389 .. 714 821 513 (-)	1877	G	MF: carbonate dehydratase activity; BP: one-carbon metabolic process; MF: zinc ion binding	Carbonic anhydrase	Alpha carbonic anhydrase; Carbonic anhydrase, alpha-class, conserved site
	TraesCS7A01G537700	7A	714 987 249 .. 714 986 218 (-)	1032	G		Spc97 / Spc98 family of spindle pole body (SBP) component
	TraesCS7A01G537800	7A	715 137 434 .. 715 134 552 (-)	2883	G		BURP domain protein RD22	BURP domain
	TraesCS7A01G537900	7A	715 224 473 .. 715 226 099 (+)	1627	G	MF: methyltransferase activity; MF: O-methyltransferase activity; MF: protein dimerization activity	O-methyltransferase	O-methyltransferase, family 2; Winged helix-turn-helix DNA-binding domain; Plant methyltransferase dimerisation; O-methyltransferase COMT-type; S-adenosyl-L-methionine-dependent methyltransferase
	TraesCS7A01G538000	7A	715 246 100 .. 715 245 403 (-)	698	G	MF: ribonuclease inhibitor activity; BP: regulation of RNA metabolic process	4-hydroxy-4-methyl-2-oxoglutarate aldolase	Ribonuclease E inhibitor RraA/RraA-like protein; Regulator of ribonuclease activity A
	TraesCS7A01G538100	7A	715 333 889 .. 715 333 048 (-)	842	G	MF: ribonuclease inhibitor activity; BP: regulation of RNA metabolic process	4-hydroxy-4-methyl-2-oxoglutarate aldolase	Ribonuclease E inhibitor RraA/RraA-like protein; Regulator of ribonuclease activity A
	TraesCS7A01G538200	7A	715 436 554 .. 715 435 627 (-)	928	G	MF: ribonuclease inhibitor activity; BP: regulation of RNA metabolic process	4-hydroxy-4-methyl-2-oxoglutarate aldolase	Ribonuclease E inhibitor RraA/RraA-like protein; Regulator of ribonuclease activity A
	TraesCS7A01G538300	7A	715 577 895 .. 715 577 205 (-)	691	G	MF: ribonuclease inhibitor activity; BP: regulation of RNA metabolic process	4-hydroxy-4-methyl-2-oxoglutarate aldolase	Ribonuclease E inhibitor RraA/RraA-like protein; Regulator of ribonuclease activity A
	TraesCS7A01G538400	7A	715 662 988 .. 715 661 933 (-)	1056	G	MF: ribonuclease inhibitor activity; BP: regulation of RNA metabolic process	4-hydroxy-4-methyl-2-oxoglutarate aldolase	Ribonuclease E inhibitor RraA/RraA-like protein; Regulator of ribonuclease activity A
	TraesCS7A01G538500	7A	715 688 852 .. 715 690 156 (+)	1305	G	BP: metabolic process; MF: oxidoreductase activity, acting on the CH-OH group of donors, NAD or NADP as acceptor; MF: NAD binding; BP: oxidation-reduction process	Glyoxylate reductase/hydroxypyruvate reductase	D-isomer specific 2-hydroxyacid dehydrogenase, catalytic domain; D-isomer specific 2-hydroxyacid dehydrogenase, NAD-binding domain; NAD(P)-binding domain
	TraesCS7A01G538600	7A	715 701 407 .. 715 691 664 (-)	9744	G	MF: lipid binding	Protein ENHANCED DISEASE RESISTANCE 2	Pleckstrin homology domain; START domain; Protein ENHANCED DISEASE RESISTANCE 2, C-terminal; PH domain-like; START-like domain
	TraesCS7A01G538700	7A	715 772 118 .. 715 764 790 (-)	7329	G	MF: 3-beta-hydroxy-delta5-steroid dehydrogenase activity; BP: steroid biosynthetic process; MF: oxidoreductase activity, acting on the CH-OH group of donors, NAD or NADP as acceptor; BP: oxidation-reduction process	Hydroxysteroid dehydrogenase, putative	3-beta hydroxysteroid dehydrogenase/isomerase; NAD(P)-binding domain
	TraesCS7A01G538800	7A	715 785 073 .. 715 781 021 (-)	4053	G		F-box protein	FBD domain; Leucine-rich repeat domain, L domain-like
120 390 360 - 123 390 360
	TraesCS7B01G104600	7B	120 586 129 .. 120 589 729 (+)	3601	G	MF: catalytic activity; MF: hydrolase activity, hydrolyzing O-glycosyl compounds; BP: carbohydrate metabolic process	Endoglucanase	Glycoside hydrolase family 9; Six-hairpin glycosidase-like; Glycoside hydrolase family 9, His active site
	TraesCS7B01G104700	7B	120 792 096 .. 120 790 427 (-)	1670	G	BP: metabolic process; MF: transferase activity, transferring hexosyl groups	UDP-glycosyltransferase	UDP-glucuronosyl/UDP-glucosyltransferase
	TraesCS7B01G104800	7B	120 853 167 .. 120 856 520 (+)	3354	G	MF: ADP binding	Disease resistance protein RPM1	NB-ARC; Winged helix-turn-helix DNA-binding domain; P-loop containing nucleoside triphosphate hydrolase; Leucine-rich repeat domain, L domain-like
	TraesCS7B01G104900	7B	121 053 481 .. 121 054 324 (+)	844	G	CC: extracellular region	Pathogenesis-related protein 1	Cysteine-rich secretory protein, allergen V5/Tpx-1-related; Ves allergen; CAP domain; Allergen V5/Tpx-1-related, conserved site
	TraesCS7B01G105000	7B	121 115 520 .. 121 116 985 (+)	1466	G		Pathogenesis-related protein 1	CAP domain
	TraesCS7B01G105100	7B	121 242 521 .. 121 243 386 (+)	866	G	CC: extracellular region	Pathogenesis-related protein 1	Cysteine-rich secretory protein, allergen V5/Tpx-1-related; Ves allergen; CAP domain; Allergen V5/Tpx-1-related, conserved site
	TraesCS7B01G105200	7B	121 320 794 .. 121 321 318 (+)	525	G	CC: extracellular region	Pathogenesis-related protein 1	Cysteine-rich secretory protein, allergen V5/Tpx-1-related; Ves allergen; CAP domain; Allergen V5/Tpx-1-related, conserved site
	TraesCS7B01G105300	7B	121 496 003 .. 121 496 779 (+)	777	G	CC: extracellular region	Pathogenesis-related protein 1	Cysteine-rich secretory protein, allergen V5/Tpx-1-related; Ves allergen; CAP domain; Allergen V5/Tpx-1-related, conserved site
	TraesCS7B01G105400	7B	121 760 569 .. 121 767 719 (+)	7151	G	MF: NAD+ ADP-ribosyltransferase activity	Poly [ADP-ribose] polymerase	Poly(ADP-ribose) polymerase, catalytic domain; RST domain of plant C-terminal
	TraesCS7B01G105500	7B	121 777 644 .. 121 776 739 (-)	906	TE?		F-box protein	F-box associated interaction domain
	TraesCS7B01G105600	7B	121 883 585 .. 121 885 287 (+)	1703	G	MF: ubiquitin-protein transferase activity; MF: binding; BP: protein ubiquitination	U-box domain-containing protein	U box domain; Armadillo-like helical; Zinc finger, RING/FYVE/PHD-type; Armadillo-type fold
AX-94519723	TraesCS7B01G105700	7B	121 891 246 .. 121 889 855 (-)	1392	G	BP: regulation of transcription, DNA-templated	DNA-binding storekeeper protein-related transcriptional regulator	GLABROUS1 enhancer-binding protein family
	TraesCS7B01G105800	7B	122 429 312 .. 122 429 103 (-)	210	G		Chaperone protein DnaJ
	TraesCS7B01G105900	7B	122 444 956 .. 122 450 457 (+)	5502	TE		Retrotransposon gag protein	Retrotransposon gag domain
	TraesCS7B01G106000	7B	122 624 624 .. 122 625 933 (+)	1310	G	MF: zinc ion binding	Anthocyanin 3'-O-beta-glucosyltransferase	Zinc finger, GRF-type
	TraesCS7B01G106100	7B	122 839 416 .. 122 840 541 (+)	1126	G	MF: N-acetyltransferase activity	N-alpha-acetyltransferase	GNAT domain; Acyl-CoA N-acyltransferase
	TraesCS7B01G106200	7B	123 278 334 .. 123 278 131 (-)	204	G		T-box transcription factor TBX6
	TraesCS7B01G106300	7B	123 303 838 .. 123 303 593 (-)	246	G		Major fimbrium subunit FimC
	TraesCS7B01G106400	7B	123 311 992 .. 123 311 079 (-)	914	TE?		DWNN domain, a CCHC-type zinc finger

## Sheet: Table-S10-Candidate-genes-TKW
Table S10. Candidate genes for TKW
SNP/LD-supported interval (bp)	Gene ID	Chr	Position (bp)	Length (bp)	Gene/TE/ pseudo-gene	GO Ontology	Function decription	Annotation/interpros/uniprots
5 186 246 - 9 186 246
	TraesCS1A01G008900	1A	5 233 610 .. 5 235 545 (+)	1936	G		Photoactivated adenylate cyclase subunit alpha
	TraesCS1A01G009000	1A	5 491 027 .. 5 495 112 (+)	4086	G	MF: protein binding	Ankyrin repeat family protein	Ankyrin repeat; Tetratricopeptide-like helical domain; Tetratricopeptide repeat-containing domain; Tetratricopeptide repeat; Ankyrin repeat-containing domain
	TraesCS1A01G009100	1A	5 496 528 .. 5 499 983 (+)	3456	G		MICOS complex subunit Mic25
	TraesCS1A01G009200	1A	5 500 650 .. 5 501 198 (+)	549	G		MICOS complex subunit Mic25
	TraesCS1A01G009300	1A	5 507 743 .. 5 501 215 (-)	6529	G	MF: ADP binding	Pm3-like disease resistance protein	NB-ARC; Winged helix-turn-helix DNA-binding domain; P-loop containing nucleoside triphosphate hydrolase; Leucine-rich repeat domain, L domain-like
	TraesCS1A01G009400	1A	5 650 445 .. 5 645 284 (-)	5162	G	MF: ADP binding	Pm3-like disease resistance protein	NB-ARC; Winged helix-turn-helix DNA-binding domain; P-loop containing nucleoside triphosphate hydrolase; Leucine-rich repeat domain, L domain-like
	TraesCS1A01G009500	1A	5 871 427 .. 5 874 711 (+)	3285	G	MF: protein kinase activity; MF: protein binding; MF: ATP binding; BP: protein phosphorylation	Receptor-kinase, putative	Protein kinase domain; Leucine-rich repeat; Leucine-rich repeat, typical subtype; Serine/threonine-protein kinase, active site; Protein kinase-like domain; Leucine-rich repeat-containing N-terminal, plant-type; Protein kinase, ATP binding site; Leucine-rich repeat domain, L domain-like
	TraesCS1A01G009600	1A	6 011 891 .. 6 008 284 (-)	3608	G	MF: ADP binding	Pm3-like disease resistance protein	NB-ARC; Winged helix-turn-helix DNA-binding domain; P-loop containing nucleoside triphosphate hydrolase; Leucine-rich repeat domain, L domain-like
	TraesCS1A01G009700	1A	6 023 437 .. 6 022 742 (-)	696	G		Histone-lysine N-methyltransferase
	TraesCS1A01G009800	1A	6 072 023 .. 6 068 969 (-)	3054	TE		FAR1-related sequence protein, putative
	TraesCS1A01G009900	1A	6 151 646 .. 6 158 375 (+)	6729	G	MF: ADP binding	Disease resistance protein (NBS-LRR class) family	NB-ARC; Winged helix-turn-helix DNA-binding domain; P-loop containing nucleoside triphosphate hydrolase; Leucine-rich repeat domain, L domain-like
	TraesCS1A01G010000	1A	6 224 092 .. 6 223 835 (-)	257	G		non-photochemical quenching 1
	TraesCS1A01G010100	1A	6 294 835 .. 6 293 918 (-)	917	G		Pm3-like disease resistance protein	Leucine-rich repeat domain, L domain-like
	TraesCS1A01G010200	1A	6 317 837 .. 6 324 253 (+)	6416	G	MF: hydrolase activity, hydrolyzing O-glycosyl compounds; BP: carbohydrate metabolic process	Glucan 1,3-beta-glucosidase	Glycoside hydrolase, family 5; Actin cross-linking; Glycoside hydrolase superfamily; Glycoside hydrolase, family 5, conserved site
	TraesCS1A01G010300	1A	6 332 192 .. 6 336 859 (+)	4667	G		MICOS complex subunit Mic25
	TraesCS1A01G010400	1A	6 341 253 .. 6 336 328 (-)	4925	G	MF: protein binding; MF: ADP binding	Pm3-like disease resistance protein	Leucine-rich repeat; NB-ARC; Winged helix-turn-helix DNA-binding domain; P-loop containing nucleoside triphosphate hydrolase; Leucine-rich repeat domain, L domain-like
	TraesCS1A01G010500	1A	6 423 492 .. 6 422 072 (-)	1420	G		Cellulose synthase-like protein	Glycosyltransferase 2-like; Nucleotide-diphospho-sugar transferases
	TraesCS1A01G010600	1A	6 439 101 .. 6 438 286 (-)		G		Dirigent protein	Plant disease resistance response protein
	TraesCS1A01G010700	1A	6 475 129 .. 6 472 647 (-)	2482	G	MF: methyltransferase activity	Ribosomal RNA small subunit methyltransferase NEP1	Ribosomal biogenesis, methyltransferase, EMG1/NEP1; Alpha/beta knot methyltransferases
	TraesCS1A01G010800	1A	6 500 095 .. 6 497 878 (-)	2217	G		Dirigent protein	Jacalin-like lectin domain; IPR004265: Plant disease resistance response protein
	TraesCS1A01G010900	1A	6 517 870 .. 6 562 688 (+)	44818	G	MF: nutrient reservoir activity	Low molecular weight glutenin subunit	Gliadin/LMW glutenin; Bifunctional inhibitor/plant lipid transfer protein/seed storage helical domain
	TraesCS1A01G011000	1A	6 555 457 .. 6 555 929 (+)	472	G		SET domain-containing protein
	TraesCS1A01G011100	1A	6 566 139 .. 6 567 972 (+)	1833	G	MF: structural constituent of ribosome; CC: ribosome; BP: translation	30S ribosomal protein S19	Ribosomal protein S19/S15; IPR023575: Ribosomal protein S19, superfamily
	TraesCS1A01G011200	1A	6 576 401 .. 6 569 388 (-)	7013	G		Serine/threonine-protein kinase 19	Serine-threonine protein kinase 19
	TraesCS1A01G011300	1A	6 655 482 .. 6 654 552 (-)	930	G		Dirigent protein	Jacalin-like lectin domain
	TraesCS1A01G011400	1A	6 764 265 .. 6 760 744 (-)	3521	G		bZIP transcription factor, putative (DUF1664)	Protein of unknown function DUF1664
	TraesCS1A01G011500	1A	6 765 452 .. 6 765 240 (-)	212	G		Cytochrome oxidase assembly 3, mitochondrial
	TraesCS1A01G011600	1A	6 766 555 .. 6 766 340 (-)	215	G		cytochrome oxidase assembly protein
	TraesCS1A01G011700	1A	6 773 978 .. 6 773 469 (-)	509	G	MF: protein binding;GO:0008270 MF: zinc ion binding	RING/U-box superfamily protein	Zinc finger, RING-type; IPR013083: Zinc finger, RING/FYVE/PHD-type
	TraesCS1A01G011800	1A	6 788 571 .. 6 793 542 (+)	4971	G		Formin-like protein	Formin, FH2 domain
	TraesCS1A01G011900	1A	6 887 229 .. 6 883 478 (-)	3751	G	MF: protein kinase activity; MF: calcium ion binding; MF: protein binding; MF: ATP binding; BP: protein phosphorylation; MF: polysaccharide binding	Protein kinase	Protein kinase domain; EGF-like domain; Serine-threonine/tyrosine-protein kinase, catalytic domain; EGF-like calcium-binding domain; Protein kinase-like domain; Protein kinase, ATP binding site; EGF-like calcium-binding, conserved site; Wall-associated receptor kinase, galacturonan-binding domain
	TraesCS1A01G012000	1A	6 903 022 .. 6 899 326 (-0	3696	G	MF: protein kinase activity; MF: calcium ion binding; MF: protein binding; MF: ATP binding; BP: protein phosphorylation; MF: polysaccharide binding	Protein kinase	Protein kinase domain; EGF-like domain; Serine-threonine/tyrosine-protein kinase, catalytic domain; EGF-like calcium-binding domain; Serine/threonine-protein kinase, active site; Protein kinase-like domain; Protein kinase, ATP binding site; EGF-like calcium-binding, conserved site; Wall-associated receptor kinase, galacturonan-binding domain
	TraesCS1A01G012100	1A	6 915 989 .. 6 914 044 (-)	1945	G	MF: protein kinase activity; MF: ATP binding; BP: protein phosphorylation	Kinase-like protein	Protein kinase domain; IPR008271: Serine/threonine-protein kinase, active site; Protein kinase-like domain
	TraesCS1A01G012200	1A	7 101 431 .. 7 100 687 (-)	744	G		aluminum induced protein with YGL and LRDR motifs
	TraesCS1A01G012300	1A	7 109 053 .. 7 108 623 (-)	430	G		Homoserine kinase
	TraesCS1A01G012400	1A	7 115 465 .. 7 109 888 (-)	5577	TE?	MF: protein binding	F-box protein	F-box domain; Kelch-type beta propeller
	TraesCS1A01G012500	1A	7 178 200 .. 7 184 960 (+)	6760	G	MF: protein binding; BP: intracellular protein transport; BP: vesicle-mediated transport	Transforming growth factor-beta receptor-associated protein 1	Clathrin, heavy chain/VPS, 7-fold repeat; Citron homology (CNH) domain; Tetratricopeptide-like helical domain; WD40/YVTN repeat-like-containing domain; Vacuolar sorting protein 39/Transforming growth factor beta receptor-associated domain 1
AX-94692394	TraesCS1A01G012600	1A	7 185 497 .. 7 186 507 (+)	1010	G	MF: protein binding	Leucine-rich repeat receptor-like protein kinase family protein	Leucine-rich repeat; Leucine-rich repeat-containing N-terminal, plant-type; Leucine-rich repeat domain, L domain-like
	TraesCS1A01G012700	1A	7 229 943 .. 7 228 719 (-)	1224	G	MF: catalytic activity; BP: metabolic process	Fatty acid oxidation complex subunit alpha	Crotonase superfamily; IPR029045: ClpP/crotonase-like domain
	TraesCS1A01G012800	1A	7 274 801 .. 7 275 803 (+)	1002	G	MF: catalytic activity; BP: metabolic process	Fatty acid oxidation complex subunit alpha	Crotonase superfamily; IPR029045: ClpP/crotonase-like domain
	TraesCS1A01G012900	1A	7 276 861 .. 7 279 534 (+)	2673	G	MF: catalytic activity; BP: metabolic process	Fatty acid oxidation complex subunit alpha	Crotonase superfamily; ClpP/crotonase-like domain
	TraesCS1A01G013000	1A	7 282 349 .. 7 294 745 (+)	12396	G	MF: ADP binding	Disease resistance family protein	NB-ARC; Winged helix-turn-helix DNA-binding domain; P-loop containing nucleoside triphosphate hydrolase; Leucine-rich repeat domain, L domain-like
	TraesCS1A01G013100	1A	7 311 700 .. 7 312 269 (+)	569	G	MF: DNA binding; MF: protein dimerization activity	MADS-box transcription factor family protein	Transcription factor, MADS-box
	TraesCS1A01G013200	1A	7 315 101 .. 7 325 769 (+)	10668	G	MF: protein binding	Ankyrin repeat protein family-like protein	Ankyrin repeat; Ankyrin repeat-containing domain; PGG domain
	TraesCS1A01G013300	1A	7 522 531 .. 7 522 337 (-)	194	G		Transketolase family protein
	TraesCS1A01G013400	1A	7 526 447 .. 7 525 852 (-)	595	G		UDP-glycosyltransferase 72E3
	TraesCS1A01G013500	1A	7 536 155 .. 7 536 445 (-)	290	G		DNA-directed RNA polymerase subunit
	TraesCS1A01G013600	1A	7 642 614 .. 7 643 473 (+)	859	G	BP: defense response	Defensin	Knottin, scorpion toxin-like; IPR008176: Defensin, plant
	TraesCS1A01G013700	1A	7 654 123 .. 7 651 464 (-)	2659	G	MF: ubiquitin-protein transferase activity;MF: protein binding; BP: protein ubiquitination	U-box domain protein	U box domain; Tetratricopeptide-like helical domain; Tetratricopeptide repeat-containing domain; Zinc finger, RING/FYVE/PHD-type; Tetratricopeptide repeat
	TraesCS1A01G013800	1A	7 665 627 .. 7 657 145 (-)	8482	G	MF: catalytic activity; MF: methyltransferase activity; BP: biosynthetic process; MF: pyridoxal phosphate binding	Methionine S-methyltransferase	Aminotransferase, class I/classII; Pyridoxal phosphate-dependent transferase, major region, subdomain 1; Pyridoxal phosphate-dependent transferase, subdomain 2; Pyridoxal phosphate-dependent transferase; Methyltransferase domain; IPR025779: Methionine S-methyltransferase; S-adenosyl-L-methionine-dependent methyltransferase
	TraesCS1A01G013900	1A	7 677 264 .. 7 675 688 (-)	1576	G	MF: protein binding	Glutathione s-transferase	Glutathione S-transferase, N-terminal; Glutathione S-transferase, C-terminal; Glutathione S-transferase, C-terminal-like; Thioredoxin-like fold
	TraesCS1A01G014000	1A	7 685 702 .. 7 685 115 (-)	587	G	BP: defense response	Defensin	Knottin, scorpion toxin-like; IPR008176: Defensin, plant
	TraesCS1A01G014100	1A	7 698 190 .. 7 697 292 (-)	898	G	BP: defense response	Defensin	Knottin, scorpion toxin-like; IPR008176: Defensin, plant
	TraesCS1A01G014200	1A	7 778 389 .. 7 777 149 (-)	1240	TE?		F-box protein
	TraesCS1A01G014300	1A	7 811 031 .. 7 813 406 (-)	2375	G	MF: protein binding	C2 calcium/lipid-binding and GRAM domain protein	C2 domain; Phosphoribosyltransferase C-terminal
	TraesCS1A01G014400	1A	7 830 271 .. 7 830 939 (+)	668	G	MF: protein kinase activity; MF: ATP binding;GO:0006468 BP: protein phosphorylation	Serine/threonine-protein kinase	Protein kinase domain; Serine/threonine-protein kinase, active site; Protein kinase-like domain
	TraesCS1A01G014500	1A	7 834 685 .. 7 837 216 (+)	2531	G	MF: protein kinase activity; MF: protein serine/threonine kinase activity; MF: ATP binding; BP: protein phosphorylation; BP: recognition of pollen	Serine/threonine-protein kinase	Protein kinase domain; S-locus glycoprotein domain; Bulb-type lectin domain; PAN/Apple domain; Serine/threonine-protein kinase, active site; Protein kinase-like domain; Protein kinase, ATP binding site; S-receptor-like serine/threonine-protein kinase
	TraesCS1A01G014600	1A	7 852 766 .. 7 853 114 (+)	378	TE	MF: nucleic acid binding; MF: protein dimerization activity	Zinc finger BED domain-containing protein DAYSLEEPER	HAT, C-terminal dimerisation domain; Ribonuclease H-like domain
	TraesCS1A01G014700	1A	7 956 960 .. 7 957 283 (+)	323	G		Transducin/WD40 repeat-like superfamily protein
	TraesCS1A01G014800	1A	7 962 375 .. 7 963 154 (+)	779	G	BP: defense response	Defensin	Knottin, scorpion toxin-like; IPR008176: Defensin, plant
	TraesCS1A01G014900	1A	8 144 500 .. 8 141 960 (-)	2540	G	MF: protein kinase activity; MF: protein serine/threonine kinase activity; MF: ATP binding; BP: protein phosphorylation; BP: recognition of pollen	Serine/threonine-protein kinase	Protein kinase domain; S-locus glycoprotein domain; Bulb-type lectin domain; IPR003609: PAN/Apple domain; Serine/threonine-protein kinase, active site; Protein kinase-like domain; Protein kinase, ATP binding site; S-receptor-like serine/threonine-protein kinase
	TraesCS1A01G015000	1A	8 159 856 .. 8 157 346 (-)	2510	G	MF: protein kinase activity; MF: protein serine/threonine kinase activity; MF: ATP binding; BP: protein phosphorylation; BP: recognition of pollen	Serine/threonine-protein kinase	Protein kinase domain; S-locus glycoprotein domain; Bulb-type lectin domain; PAN/Apple domain; Serine/threonine-protein kinase, active site; Protein kinase-like domain; Protein kinase, ATP binding site; S-receptor-like serine/threonine-protein kinase
	TraesCS1A01G015200	1A	8 244 826 .. 8 239 469 (-)	5357	G	MF: protein binding	Tubulin-specific chaperone cofactor E-like protein	CAP Gly-rich domain; Leucine-rich repeat; Leucine-rich repeat, typical subtype; Ubiquitin-related domain; Leucine-rich repeat domain, L domain-like
	TraesCS1A01G015300	1A	8 247 217 .. 8 251 270 (+)	4053	G	MF: GTPase activity; MF: GTP binding	Ras-like protein	Small GTPase superfamily; IPR005225: Small GTP-binding protein domain; IPR027417: P-loop containing nucleoside triphosphate hydrolase
	TraesCS1A01G015400	1A	8 266 341 .. 8 264 166 (-)	2175	G	MF: GTPase activity; MF: GTP binding	Ras-related protein Rab-11A	Small GTPase superfamily; Small GTP-binding protein domain; P-loop containing nucleoside triphosphate hydrolase
	TraesCS1A01G015500	1A	8 292 883 .. 8 291 349 (-)	1534	G	MF: catalytic activity; MF: FMN binding; MF: oxidoreductase activity; BP: oxidation-reduction process	12-oxophytodienoate reductase-like protein	NADH:flavin oxidoreductase/NADH oxidase, N-terminal; Aldolase-type TIM barrel
	TraesCS1A01G015600	1A	8 295 508 .. 8 297 343 (+)	1835	G	MF: catalytic activity; MF: FMN binding; MF: oxidoreductase activity; BP: oxidation-reduction process	12-oxophytodienoate reductase-like protein	NADH:flavin oxidoreductase/NADH oxidase, N-terminal; Aldolase-type TIM barrel
	TraesCS1A01G015700	1A	8 311 562 .. 8 313 243 (+)	1681	G	MF: catalytic activity; MF: FMN binding; MF: oxidoreductase activity; BP: oxidation-reduction process	12-oxophytodienoate reductase-like protein	NADH:flavin oxidoreductase/NADH oxidase, N-terminal; IPR013785: Aldolase-type TIM barrel
	TraesCS1A01G015800	1A	8 320 695 .. 8 322 586 (+)	1891	G	MF: catalytic activity; MF: FMN binding;MF: oxidoreductase activity; BP: oxidation-reduction process	12-oxophytodienoate reductase-like protein	NADH:flavin oxidoreductase/NADH oxidase, N-terminal; IPR013785: Aldolase-type TIM barrel
	TraesCS1A01G015900	1A	8 325 715 .. 8 329 799 (+)	4085	G	MF: protein kinase activity; MF: protein serine/threonine kinase activity; MF: ATP binding; BP: protein phosphorylation; BP: recognition of pollen	Serine/threonine-protein kinase	Protein kinase domain; S-locus glycoprotein domain; Bulb-type lectin domain; PAN/Apple domain; Serine/threonine-protein kinase, active site; Protein kinase-like domain; Protein kinase, ATP binding site; S-receptor-like serine/threonine-protein kinase
	TraesCS1A01G016000	1A	8 331 822 .. 8 334 602 (+)	2781	G	MF: protein kinase activity; MF: protein serine/threonine kinase activity; MF: ATP binding; BP: protein phosphorylation; BP: recognition of pollen	Serine/threonine-protein kinase	Protein kinase domain; S-locus glycoprotein domain; Bulb-type lectin domain; PAN/Apple domain; Serine/threonine-protein kinase, active site; Protein kinase-like domain; Protein kinase, ATP binding site; S-receptor-like serine/threonine-protein kinase
	TraesCS1A01G016100	1A	8 341 907 .. 8 344 730 (+)	2824	G	MF: protein kinase activity; MF: protein serine/threonine kinase activity; MF: ATP binding; BP: protein phosphorylation; BP: recognition of pollen	Serine/threonine-protein kinase	Protein kinase domain; S-locus glycoprotein domain; Bulb-type lectin domain; PAN/Apple domain; Serine/threonine-protein kinase, active site; Protein kinase-like domain; Protein kinase, ATP binding site; S-receptor-like serine/threonine-protein kinase
	TraesCS1A01G016200	1A	8 633 154 .. 8 629 947 (-)	3208	G	MF: ADP binding	Disease resistance protein	NB-ARC; Winged helix-turn-helix DNA-binding domain; P-loop containing nucleoside triphosphate hydrolase; Leucine-rich repeat domain, L domain-like
	TraesCS1A01G016300	1A	8 665 006 .. 8 670 147 (+)	5142	G	MF: protein kinase activity; MF: protein serine/threonine kinase activity; MF: calcium ion binding; MF: protein binding; MF: ATP binding; BP: protein phosphorylation; CC: integral component of membrane; MF: polysaccharide binding	Protein kinase family protein	EGF-type aspartate/asparagine hydroxylation site; Protein kinase domain; EGF-like domain; EGF-like calcium-binding domain; Serine/threonine-protein kinase, active site; Protein kinase-like domain; Wall-associated receptor kinase; Protein kinase, ATP binding site; EGF-like calcium-binding, conserved site; Wall-associated receptor kinase, galacturonan-binding domain
	TraesCS1A01G016400	1A	8 718 515 .. 8 715 675 (-)	2841	G	MF: ADP binding	NBS-LRR disease resistance protein, putative, expressed	NB-ARC; Winged helix-turn-helix DNA-binding domain; P-loop containing nucleoside triphosphate hydrolase; Leucine-rich repeat domain, L domain-like
	TraesCS1A01G016500	1A	8 732 467 .. 8 732 691 (+)	225	TE?		Chromodomain-helicase-DNA-binding protein 8
	TraesCS1A01G016600	1A	9 089 736 .. 9 092 146 (+)	2411	G	MF: protein kinase activity;GO:0005509 MF: calcium ion binding; MF: protein binding; MF: ATP binding; BP: protein phosphorylation; MF: polysaccharide binding	Protein kinase family protein	EGF-type aspartate/asparagine hydroxylation site; Protein kinase domain; EGF-like domain; EGF-like calcium-binding domain; Protein kinase-like domain; Protein kinase, ATP binding site; EGF-like calcium-binding, conserved site; Wall-associated receptor kinase, galacturonan-binding domain
	TraesCS1A01G016700	1A	9 092 204 .. 9 092 824 (+)	621	G	MF: protein kinase activity; MF: ATP binding; BP: protein phosphorylation	Receptor-like protein kinase	Protein kinase domain; Serine/threonine-protein kinase, active site; Protein kinase-like domain
	TraesCS1A01G016800	1A	9 104 091 .. 9 103 014 (-)	1078	G	MF: protein binding	Glutathione S-transferase	Glutathione S-transferase, N-terminal; Glutathione S-transferase, C-terminal; Glutathione S-transferase, C-terminal-like; Thioredoxin-like fold
	TraesCS1A01G016900	1A	9 110 522 .. 9 104 841 (-)	5682	G	MF: phosphatidate cytidylyltransferase activity; CC: membrane; MF: transferase activity, transferring phosphorus-containing groups	Phosphatidate cytidylyltransferase	Phosphatidate cytidylyltransferase; Phosphatidate cytidylyltransferase, eukaryota
	TraesCS1A01G017000	1A	9 119 143 .. 9 123 202 (+)	4060	G	MF: nucleic acid binding	RNA binding protein	RNA recognition motif domain
	TraesCS1A01G017100	1A	9 125 924 .. 9 126 091 (+)	168	G		Disease resistance protein RPM1
	TraesCS1A01G017200	1A	9 129 494 .. 9 126 999 (-)	2496	G	MF: protein kinase activity; MF: protein serine/threonine kinase activity; MF: ATP binding; BP: protein phosphorylation	Serine/threonine-protein kinase	Protein kinase domain; Bulb-type lectin domain; PAN/Apple domain; Serine/threonine-protein kinase, active site; Protein kinase-like domain; Protein kinase, ATP binding site; S-receptor-like serine/threonine-protein kinase
	TraesCS1A01G017300	1A	9 156 307 .. 9 157 322 (+)	1016	G	MF: protein binding	Glutathione S-transferase	Glutathione S-transferase, N-terminal; Glutathione S-transferase, C-terminal; Glutathione S-transferase, C-terminal-like; Thioredoxin-like fold
19 088 032 - 22 088 032
	TraesCS1B01G039800	1B	19 232 577 .. 19 217 861 (-)	14717	G	MF: protein kinase activity; MF: protein binding;MF: ATP binding; BP: protein phosphorylation	Receptor-like protein kinase	Protein kinase domain; Serine-threonine/tyrosine-protein kinase, catalytic domain; Leucine-rich repeat; Serine/threonine-protein kinase, active site; Protein kinase-like domain; Protein kinase, ATP binding site; Malectin-like carbohydrate-binding domain; Leucine-rich repeat domain, L domain-like
	TraesCS1B01G039900	1B	19 314 714 .. 19 314 295 (-)	420	G	BP: defense response	Defensin	Knottin, scorpion toxin-like
	TraesCS1B01G040000	1B	19 720 046 .. 19 718 626 (-)	1421	G	MF: catalytic activity; BP: metabolic process; BP: biosynthetic process; MF: transferase activity, transferring acyl groups;MF: transferase activity, transferring acyl groups other than amino-acyl groups	Chalcone synthase	Chalcone/stilbene synthase, N-terminal; Polyketide synthase, type III; Chalcone/stilbene synthase, C-terminal; Thiolase-like; Chalcone/stilbene synthase, active site
	TraesCS1B01G040100	1B	19 780 576 .. 19 779 389 (-)	1188	G	MF: catalytic activity; BP: metabolic process; BP: biosynthetic process; MF: transferase activity, transferring acyl groups; MF: transferase activity, transferring acyl groups other than amino-acyl groups	Chalcone synthase	Chalcone/stilbene synthase, N-terminal; Polyketide synthase, type III; Chalcone/stilbene synthase, C-terminal; Thiolase-like; Chalcone/stilbene synthase, active site
	TraesCS1B01G040200	1B	19 891 967 .. 19 890 445 (-)	1523	G	MF: catalytic activity; BP: metabolic process; BP: biosynthetic process;G MF: transferase activity, transferring acyl groups; MF: transferase activity, transferring acyl groups other than amino-acyl groups	Chalcone synthase	Chalcone/stilbene synthase, N-terminal; Polyketide synthase, type III; Chalcone/stilbene synthase, C-terminal; Thiolase-like; Chalcone/stilbene synthase, active site
	TraesCS1B01G040300	1B	19 951 416 .. 19 950 229 (-)	1188	G	MF: catalytic activity; BP: metabolic process; BP: biosynthetic process; MF: transferase activity, transferring acyl groups; MF: transferase activity, transferring acyl groups other than amino-acyl groups	Chalcone synthase	Chalcone/stilbene synthase, N-terminal; Polyketide synthase, type III; Chalcone/stilbene synthase, C-terminal; Thiolase-like; Chalcone/stilbene synthase, active site
	TraesCS1B01G040400	1B	20 017 794 .. 20 015 264 (-)	2531	G	MF: methyltransferase activity; MF: O-methyltransferase activity	O-methyltransferase-like protein	O-methyltransferase, family 2; O-methyltransferase COMT-type; S-adenosyl-L-methionine-dependent methyltransferase
	TraesCS1B01G040500	1B	20 047 787 .. 20 046 035 (-)	1753	G	MF: catalytic activity; BP: metabolic process; BP: biosynthetic process; MF: transferase activity, transferring acyl groups; MF: transferase activity, transferring acyl groups other than amino-acyl groups	Chalcone synthase	Chalcone/stilbene synthase, N-terminal; Polyketide synthase, type III; Chalcone/stilbene synthase, C-terminal; Thiolase-like; Chalcone/stilbene synthase, active site
	TraesCS1B01G040600	1B	20 061 082 .. 20 059 838 (-)	1245	G	MF: methyltransferase activity; MF: O-methyltransferase activity; MF: protein dimerization activity	O-methyltransferase	O-methyltransferase, family 2; Winged helix-turn-helix DNA-binding domain; Plant methyltransferase dimerisation; O-methyltransferase COMT-type; S-adenosyl-L-methionine-dependent methyltransferase
	TraesCS1B01G040700	1B	20 167 177 .. 20 169 022 (+)	1846	G		Anthocyanidin synthase	Isopenicillin N synthase-like
	TraesCS1B01G040800	1B	20 172 786 .. 20 177 655 (+)	4870	TE?	MF: nucleic acid binding;MF: DNA binding; CC: nucleus;BP: DNA replication; BP: DNA repair; BP: DNA recombination; MF: zinc ion binding	Replication protein A 70 kDa DNA-binding subunit	Zinc finger, CCHC-type; OB-fold nucleic acid binding domain, AA-tRNA synthetase-type; Replication factor A protein 1; Replication factor-A protein 1, N-terminal; Nucleic acid-binding, OB-fold; Replication factor A, C-terminal; Replication protein A, OB domain
	TraesCS1B01G040900	1B	20 292 981 .. 20 294 241 (+)	1261	G	MF: methyltransferase activity; MF: O-methyltransferase activity; MF: protein dimerization activity	O-methyltransferase, putative	O-methyltransferase, family 2; Winged helix-turn-helix DNA-binding domain; Plant methyltransferase dimerisation; O-methyltransferase COMT-type; S-adenosyl-L-methionine-dependent methyltransferase
	TraesCS1B01G041000	1B	20 555 265 .. 20 556 604 (+)	1340	G	MF: catalytic activity; BP: metabolic process; BP: biosynthetic process; MF: transferase activity, transferring acyl groups; MF: transferase activity, transferring acyl groups other than amino-acyl groups	Chalcone synthase	Chalcone/stilbene synthase, N-terminal; Polyketide synthase, type III; Chalcone/stilbene synthase, C-terminal; Thiolase-like; Chalcone/stilbene synthase, active site
	TraesCS1B01G041100	1B	20 570 651 .. 20 574 996 (+)	4346	G	MF: methyltransferase activity; MF: O-methyltransferase activity; MF: protein dimerization activity	O-methyltransferase	O-methyltransferase, family 2; Winged helix-turn-helix DNA-binding domain; Plant methyltransferase dimerisation; O-methyltransferase COMT-type; S-adenosyl-L-methionine-dependent methyltransferase
Tdurum_contig50667_306	TraesCS1B01G041200	1B	20 585 218 .. 20 588 374 (+)	3157	TE?	MF: protein binding	F-box protein-like	F-box domain; Leucine-rich repeat, cysteine-containing subtype; Leucine-rich repeat domain, L domain-like
	TraesCS1B01G041300	1B	20 595 873 .. 20 588 785 (-)	7089	G	MF: protein binding	Transducin/WD40 repeat protein	WD40 repeat; WD40/YVTN repeat-like-containing domain; WD40-repeat-containing domain; G-protein beta WD-40 repeat
	TraesCS1B01G041400	1B	20 836 696 .. 20 834 729 (-)	1968	G	MF: transferase activity, transferring glycosyl groups	Glycosyltransferase	Glycosyltransferase 61
	TraesCS1B01G041500	1B	21 409 357 .. 21 390 430 (-)	18928	G		Flowering-promoting factor 1-like protein 1
	TraesCS1B01G041600	1B	21 440 415 .. 21 440 720 (+)	306	G		Developmentally-regulated G-protein 2
	TraesCS1B01G041700	1B	21 513 078 .. 21 511 778 (-)	1301	G	CC: membrane; CC: integral component of membrane	WAT1-related protein	EamA domain
	TraesCS1B01G041800	1B	21 536 454 .. 21 535 854 (-)	601	G		Ankyrin repeat family protein	PGG domain
	TraesCS1B01G041900	1B	21 804 422 .. 21 806 308 (+)	1887	G		Mitochondrial import inner membrane translocase subunit Tim9	Tim10/DDP family zinc finger
	TraesCS1B01G042000	1B	22 025 774 .. 22 021 104 (-)	4671	G	MF: hydrolase activity	Pectin acetylesterase	Pectinacetylesterase/NOTUM
	TraesCS1B01G042100	1B	22 048 771 .. 22 046 246 (-)	2526	G	MF: catalytic activity	Protein phosphatase 2C-like protein	PPM-type phosphatase domain
	TraesCS1B01G042200	1B	22 069 961 .. 22 069 090 (-)	872	G	MF: metal ion binding	Metallothionein	Metallothionein, family 15, plant
	TraesCS1B01G042300	1B	22 087 881 .. 22 074 316 (-)	13566	G		Outer envelope pore protein 16, chloroplastic	Mitochondrial inner membrane translocase subunit Tim17/Tim22/Tim23/peroxisomal protein PMP24
639 055 504 - 642 055 504
BobWhite_c2027_215	TraesCS1B01G414200	1B	639 412 748 .. 639 413 791 (+)	1044	G	MF: protein kinase activity; MF: ATP binding; BP: protein phosphorylation	Protein kinase family protein	Protein kinase domain; Serine-threonine/tyrosine-protein kinase, catalytic domain; Serine/threonine-protein kinase, active site; Protein kinase-like domain; Protein kinase, ATP binding site
	TraesCS1B01G414300	1B	639 419 046 .. 639 414 915 (-)	4132	G		Formin-like protein	Formin, FH2 domain
	TraesCS1B01G414400	1B	639 427 824 .. 639 428 789 (+)	966	G	MF: RNA binding; MF: structural constituent of ribosome; CC: intracellular; CC: ribosome; BP: translation; CC: large ribosomal subunit; MF: transferase activity	50S ribosomal protein L2, putative	Ribosomal protein L2; Ribosomal protein L2, bacterial/organellar-type; Translation protein SH3-like domain; Nucleic acid-binding, OB-fold; Ribosomal protein L2 domain 2; Ribosomal protein L2, domain 3; Ribosomal Proteins L2, RNA binding domain; Ribosomal protein L2, C-terminal; Ribosomal protein L2, conserved site
	TraesCS1B01G414500	1B	639 444 647 .. 639 443 127 (-)	1521	G		Stress up-regulated Nod 19 protein	Stress up-regulated Nod 19
	TraesCS1B01G414600	1B	639 446 564 .. 639 448 858 (+)	2295	G		cytochrome oxidase assembly protein
	TraesCS1B01G414700	1B	639 561 389 .. 639 567 410 (+)	6022	TE?		Segregation and condensation protein B	Transposase, Tnp1/En/Spm-like
	TraesCS1B01G414800	1B	640 027 897 .. 640 031 753 (+)	3857	G	MF: aspartic-type endopeptidase activity; BP: proteolysis	Eukaryotic aspartyl protease family protein	Aspartic peptidase A1 family; Aspartic peptidase, active site; Aspartic peptidase domain; Xylanase inhibitor, C-terminal; Xylanase inhibitor, N-terminal; Peptidase family A1 domain
	TraesCS1B01G414900	1B	640 073 928 .. 640 073 623 (-)	306	G	MF: sulfotransferase activity	Sulfotransferase	Sulfotransferase domain; P-loop containing nucleoside triphosphate hydrolase
	TraesCS1B01G415000	1B	640 078 031 .. 640 077 720 (-)	312	G		DNA-directed RNA polymerase subunit beta
	TraesCS1B01G415100	1B	640 154 452 .. 640 156 922 (+)	2471	G		MACPF domain-containing protein	Membrane attack complex component/perforin (MACPF) domain
	TraesCS1B01G415200	1B	640 164 029 .. 640 155 824 (-)	8206	G	MF: binding; BP: proteasome assembly	ARM repeat superfamily protein	Armadillo-like helical; Armadillo-type fold; 26S proteasome non-ATPase regulatory subunit 5
	TraesCS1B01G415300	1B	640 401 347 .. 640 400 109 (-)	1239	G		GTPase-activating protein pac-1
	TraesCS1B01G415400	1B	640 558 102 .. 640 555 044 (-)	3059	G		TSA: Wollemia nobilis Ref_Wollemi_Transcript_14910_3291 transcribed RNA sequence	Protein of unknown function DUF2921
	TraesCS1B01G415500	1B	640 563 856 .. 640 559 249 (-)	4608	G		Ubiquitin-conjugating enzyme E2	Ubiquitin-conjugating enzyme E2; Ubiquitin-conjugating enzyme/RWD-like
	TraesCS1B01G415600	1B	640 609 054 .. 640 611 891 (+)	2838	G	MF: protein binding; MF: ADP binding	Disease resistance protein (NBS-LRR class) family	Leucine-rich repeat; NB-ARC; Leucine-rich repeat, typical subtype; Winged helix-turn-helix DNA-binding domain; P-loop containing nucleoside triphosphate hydrolase; Leucine-rich repeat domain, L domain-like
	TraesCS1B01G415700	1B	640 803 570 .. 640 804 572 (+)	1003	TE?	MF: nucleic acid binding	Pre-mRNA-processing-splicing factor 8	Ribonuclease H-like domain; PRP8 domain IV core
	TraesCS1B01G415800	1B	640 852 534 .. 640 845 168 (-)	7367	G		Ubiquitin-conjugating enzyme E2	Ubiquitin-conjugating enzyme E2; IPR016135: Ubiquitin-conjugating enzyme/RWD-like
	TraesCS1B01G415900	1B	640 867 942 .. 640 864 907 (-)	3036	G	MF: RNA binding; MF: structural constituent of ribosome; CC: intracellular; CC: ribosome; BP: translation	50S ribosomal protein L21	Ribosomal protein L21; Ribosomal protein L21, conserved site; Ribosomal protein L21-like
	TraesCS1B01G416000	1B	641 035 971 .. 641 022 992 (-)	12980	G	BP: intracellular signal transduction	Cysteine/Histidine-rich C1 domain family protein	Protein kinase C-like, phorbol ester/diacylglycerol-binding domain; DC1
	TraesCS1B01G416100	1B	641 037 521 .. 641 038 069 (+)	549	G		vacuolar protein sorting-associated protein, putative (DUF1162)
	TraesCS1B01G416200	1B	641 196 834 .. 641 203 984 (+)	7151	G	MF: protein binding; MF: ADP binding	Disease resistance protein (NBS-LRR class) family	Leucine-rich repeat; NB-ARC; Leucine-rich repeat, typical subtype; Leucine-rich repeat, cysteine-containing subtype; Winged helix-turn-helix DNA-binding domain; P-loop containing nucleoside triphosphate hydrolase; Leucine-rich repeat domain, L domain-like
	TraesCS1B01G416300	1B	641 213 405 .. 641 212 975 (-)	431	G		Minichromosome maintenance (MCM2/3/5) family protein
	TraesCS1B01G416400	1B	641 275 535 .. 641 274 466 (-)	1070	TE?	MF: nucleic acid binding	Pre-mRNA-processing-splicing factor 8	Ribonuclease H-like domain; IPR021983: PRP8 domain IV core
	TraesCS1B01G416500	1B	641 519 494 .. 641 519 787 (+)	294	G	MF: electron carrier activity; BP: electron transport chain; MF: iron-sulfur cluster binding; MF: 2 iron, 2 sulfur cluster binding	Ferredoxin	2Fe-2S ferredoxin-type iron-sulfur binding domain; 2Fe-2S ferredoxin, iron-sulphur binding site; Ferredoxin [2Fe-2S], plant; Beta-grasp domain
	TraesCS1B01G416600	1B	641 523 608 .. 641 523 153 (-)	456	G	CC: nucleosome; MF: DNA binding; MF: protein heterodimerization activity	Histone H2B	Histone H2B; Histone H2A/H2B/H3; Histone-fold
	TraesCS1B01G416700	1B	641 528 734 .. 641 535 294 (+)	6561	G	MF: serine-type carboxypeptidase activity;GO:0006508 BP: proteolysis	Serine carboxypeptidase family protein, expressed	Peptidase S10, serine carboxypeptidase; Alpha/Beta hydrolase fold
	TraesCS1B01G416800	1B	641 542 929 .. 641 539 469 (-)	3461	G		Alpha/beta-Hydrolases superfamily protein	Alpha/Beta hydrolase fold
	TraesCS1B01G416900	1B	641 549 466 .. 641 548 918 (-)	549	G		DNA topoisomerase
	TraesCS1B01G417000	1B	641 549 971 .. 641 553 014 (+)	3044	G	MF: oxidoreductase activity	Oxidoreductase	Oxidoreductase, N-terminal; NAD(P)-binding domain
	TraesCS1B01G417100	1B	641 631 184 .. 641 629 137 (-)	2048	G		Cytochrome c oxidase assembly protein COX19	CHCH
	TraesCS1B01G417200	1B	641 631 365 .. 641 633 178 (+)	1814	G		Ribosomal protein	Ribosomal protein L1, 3-layer alpha/beta-sandwich; Ribosomal protein L1-like; Ribosomal protein L1/ribosomal biogenesis protein
	TraesCS1B01G417300	1B	641 683 773 .. 641 683 522 (-)	252	G		Short-chain dehydrogenase/reductase	Short-chain dehydrogenase/reductase SDR; NAD(P)-binding domain
	TraesCS1B01G417400	1B	641 869 031 .. 641 868 515 (-)	517	G		Nitrogen permease regulator 3-like protein
	TraesCS1B01G417500	1B	641 922 599 .. 641 924 386 (+)	1788	G		V-type ATP synthase beta chain
	TraesCS1B01G417600	1B	642 045 346 .. 642 042 174 (-)	3173	G		Translationally-controlled tumor protein-like protein
	TraesCS1B01G417700	1B	642 049 331 .. 642 048 531 (-)	801	G		DNA polymerase epsilon catalytic subunit A
655 320 630 - 658 320 630
GENE-0925_515	TraesCS2A01G401900	2A	655 519 822 .. 655 520 076 (+)	255	TE		Retrotransposon protein, putative, unclassified	Reverse transcriptase zinc-binding domain
	TraesCS2A01G402000	2A	655 550 897 .. 655 547 241 (-)	3657	G	MF: protein binding	WD-repeat protein, putative	WD40 repeat; WD40/YVTN repeat-like-containing domain; WD40-repeat-containing domain; WD40 repeat, conserved site; G-protein beta WD-40 repeat
	TraesCS2A01G402100	2A	655 908 866 .. 655 908 006 (-)	861	G	MF: DNA binding	B3 domain-containing protein	B3 DNA binding domain; DNA-binding pseudobarrel domain
	TraesCS2A01G402200	2A	656 239 386 .. 656 242 664 (+)	3279	TE?	MF: DNA binding; BP: regulation of transcription, DNA-templated	Dof zinc finger protein	Zinc finger, Dof-type
	TraesCS2A01G402300	2A	656 375 772 .. 656 370 597 (-)	5176	G	CC: endoplasmic reticulum membrane; CC: integral component of membrane	ORMDL family protein-like	ORMDL family
	TraesCS2A01G402400	2A	656 702 279 .. 656 704 229 (+)	1951	G	BP: malate transport	Aluminum-activated malate transporter-like	Aluminum-activated malate transporter
	TraesCS2A01G402500	2A	656 821 288 .. 656 832 214 (+)	10927	G	BP: microtubule cytoskeleton organization; CC: spindle pole; CC: microtubule organizing center; BP: microtubule nucleation; MF: gamma-tubulin binding	Gamma-tubulin complex component	Gamma-tubulin complex component protein
	TraesCS2A01G402600	2A	656 950 535 .. 656 951 122 (+)	588	G		Mitochondrial import inner membrane translocase subunit tim23	Mitochondrial inner membrane translocase subunit Tim17/Tim22/Tim23/peroxisomal protein PMP24
	TraesCS2A01G402700	2A	656 968 353 .. 656 965 210 (-)	3144	G	MF: DNA binding	MYB transcription factor-like	SANT/Myb domain; Myb domain, plants; IPR009057: Homeobox domain-like
	TraesCS2A01G402800	2A	657 096 983 .. 657 103 341 (+)	6359	G	MF: syntaxin binding	Alpha-taxilin, putative, expressed	Taxilin family
	TraesCS2A01G402900	2A	657 112 623 .. 657 110 350 (-)	2274	G		p-loop containing nucleoside triphosphate hydrolases superfamily protein
	TraesCS2A01G403000	2A	657 131 040 .. 657 127 451 (-)	3590	G		Lipid phosphate phosphatase	Phosphatidic acid phosphatase type 2/haloperoxidase
	TraesCS2A01G403100	2A	657 514 102 .. 657 525 670 (+)	11569	G	MF: nucleic acid binding; MF: protein binding	Argonaute	PAZ domain; Piwi domain; Ribonuclease H-like domain; Argonaute, linker 1 domain; Argonaut, glycine-rich domain; Argonaute linker 2 domain; Protein argonaute, Mid domain; Protein argonaute, N-terminal
	TraesCS2A01G403200	2A	657 816 402 .. 657 809 394 (-)	7009	TE?	MF: nucleic acid binding	Zinc finger protein, putative	Zinc finger, RING/FYVE/PHD-type; Zinc finger C2H2-type; Zinc finger, double-stranded RNA binding
138 291 399 - 142 291 399
	TraesCS4A01G114000	4A	138 314 160 .. 138 313 110 (-)	1051	G		DUF538 family protein (Protein of unknown function, DUF538)	Protein of unknown function DUF538
	TraesCS4A01G114100	4A	138 417 645 .. 138 419 839 (+)	2195	G	MF: structural constituent of ribosome; CC: intracellular; CC: ribosome; BP: translation	40S ribosomal protein S7	Ribosomal protein S7e
	TraesCS4A01G114200	4A	138 425 005 .. 138 421 157 (-)	3849	G	MF: catalytic activity; MF: [acyl-carrier-protein] S-malonyltransferase activity; BP: metabolic process	Malonyl CoA-acyl carrier protein transacylase containing protein, expressed	Malonyl CoA-acyl carrier protein transacylase, FabD-type; Acyl transferase; Acyl transferase/acyl hydrolase/lysophospholipase; Malonyl-CoA ACP transacylase, ACP-binding; Polyketide synthase, acyl transferase domain
	TraesCS4A01G114300	4A	138 466 872 .. 138 464 987 (-)	1886	G		monogalactosyldiacylglycerol synthase type C
	TraesCS4A01G114400	4A	138 833 256 .. 138 832 030 (-)	1227	G		Abscisic acid receptor	Polyketide cyclase/dehydrase; START-like domain
	TraesCS4A01G114500	4A	139 526 726 .. 139 536 359 (+)	9634	G		Pentatricopeptide repeat-containing protein	Pentatricopeptide repeat
	TraesCS4A01G114600	4A	139 537 388 .. 139 540 559 (+)	3172	G	MF: protein kinase activity; MF: protein binding; MF: ATP binding; BP: protein phosphorylation	Receptor-like kinase	Protein kinase domain; Serine-threonine/tyrosine-protein kinase, catalytic domain; Leucine-rich repeat; Leucine-rich repeat, typical subtype; Protein kinase-like domain; Leucine-rich repeat-containing N-terminal, plant-type; Leucine-rich repeat domain, L domain-like
	TraesCS4A01G114700	4A	139 544 780 .. 139 547 584 (+)	2805	G	MF: copper ion binding; MF: oxidoreductase activity; BP: lignin catabolic process; CC: apoplast; MF: hydroquinone:oxygen oxidoreductase activity; BP: oxidation-reduction process	Laccase	Multicopper oxidase, type 1; Multicopper oxidase, copper-binding site; Cupredoxin; Multicopper oxidase, type 2; Multicopper oxidase, type 3; Laccase; Multicopper oxidases, conserved site
	TraesCS4A01G114800	4A	139 613 128 .. 139 613 646 (+)	519	G		6,7-dimethyl-8-ribityllumazine synthase	Protein of unknown function DUF4228, plant
	TraesCS4A01G114900	4A	139 713 735 .. 139 716 165 (+)	2431	G		CASP-like protein	Domain of unknown function DUF588
	TraesCS4A01G115000	4A	139 869 571 .. 139 873 249 (+)	3679	G	MF: ATP binding; CC: cytoplasm; MF: hydrolase activity; BP: protein catabolic process	26S protease regulatory subunit	AAA+ ATPase domain; ATPase, AAA-type, core; ATPase, AAA-type, conserved site; 26S proteasome subunit P45; P-loop containing nucleoside triphosphate hydrolase
	TraesCS4A01G115100	4A	140 134 923 .. 140 131 158 (-)	3766	G		Sel1 repeat protein	Sel1-like repeat
	TraesCS4A01G115200	4A	140 285 337 .. 140 279 004 (-)	6334	G		Protein SCAR2
wsnp_JD_c4217_5322858	TraesCS4A01G115300	4A	140 293 039 .. 140 286 565 (-)	6475	G	MF: nucleic acid binding	Small nuclear ribonucleoprotein	RNA recognition motif domain
	TraesCS4A01G115400	4A	140 306 970 .. 140 308 420 (+)	1451	G		Short-chain dehydrogenase/reductase family protein	Short-chain dehydrogenase/reductase SDR; NAD(P)-binding domain
	TraesCS4A01G115500	4A	140 753 163 .. 140 753 396 (+)	234	TE		Ribonuclease H-like superfamily protein
	TraesCS4A01G115600	4A	140 756 205 .. 140 755 368 (-)	838	G		Wound-induced protein 1, putative, expressed	Wound-induced protein, Wun1; NTF2-like domain
	TraesCS4A01G115700	4A	140 775 219 .. 140 771 775 (-)	3445	G		Plant cadmium resistance protein	PLAC8 motif-containing protein; Protein of unknown function DUF2985
	TraesCS4A01G115800	4A	140 787 029 .. 140 786 820 (-)	210	G		RNA-binding (RRM/RBD/RNP motifs) family protein
	TraesCS4A01G115900	4A	140 789 093 .. 140 792 162 (+)	3070	TE	MF: zinc ion binding	Retrovirus-related Pol polyprotein from transposon TNT 1-94	Zinc finger, RanBP2-type
	TraesCS4A01G116000	4A	140 975 922 .. 140 979 915 (+)	3994	G	MF: catalytic activity; BP: biosynthetic process; BP: lysine biosynthetic process via diaminopimelate MF: L,L-diaminopimelate aminotransferase activity; MF: pyridoxal phosphate binding	Aminotransferase	Aminotransferase, class I/classII; Pyridoxal phosphate-dependent transferase, major region, subdomain 1; Pyridoxal phosphate-dependent transferase, subdomain 2; Pyridoxal phosphate-dependent transferase; LL-diaminopimelate aminotransferase
	TraesCS4A01G116100	4A	140 983 918 .. 140 980 557 (-)	3362	G	CC: integral component of membrane; MF: transferase activity, transferring glycosyl groups	Xyloglucan 6-xylosyltransferase 1	Glycosyltransferase 34
	TraesCS4A01G116200	4A	141 115 585 .. 141 108 572 (-)	7014	G	CC: cytoplasm	Programmed cell death protein 2	Zinc finger, MYND-type; Programmed cell death protein 2, C-terminal
	TraesCS4A01G116300	4A	141 118 340 .. 141 124 099 (+)	5760	G	MF: protein binding	WD-repeat protein	WD40 repeat; Small-subunit processome, Utp12; Quinoprotein alcohol dehydrogenase-like superfamily; WD40/YVTN repeat-like-containing domain; WD40-repeat-containing domain; WD40 repeat, conserved site
	TraesCS4A01G116400	4A	141 124 529 .. 141 125 518 (+)	990	G	BP: defense response; BP: response to biotic stimulus	Pathogenesis-related protein 1	Bet v I/Major latex protein; START-like domain; Bet v I type allergen
	TraesCS4A01G116500	4A	141 129 096 .. 141 128 617 (-)	480	G	MF: NADH dehydrogenase (ubiquinone) activity; MF: oxidoreductase activity, acting on NAD(P)H; BP: oxidation-reduction process	NAD(P)H-quinone oxidoreductase subunit J, chloroplastic	NADH:ubiquinone oxidoreductase, 30kDa subunit; NADH:ubiquinone oxidoreductase, 30kDa subunit, conserved site
	TraesCS4A01G116600	4A	141 129 481 .. 141 129 197 (-)	285	G	MF: iron-sulfur cluster binding; BP: oxidation-reduction process	NAD(P)H-quinone oxidoreductase subunit K, chloroplastic	NADH:ubiquinone oxidoreductase-like, 20kDa subunit
	TraesCS4A01G116700	4A	141 131 937 .. 141 130 234 (-)	1704	G	MF: enzyme inhibitor activity; CC: cell wall; MF: pectinesterase activity; BP: cell wall modification	Pectinesterase	Pectinesterase, catalytic; Pectinesterase inhibitor domain; Pectin lyase fold/virulence factor; Pectin lyase fold; Pectinesterase, Tyr active site; Pectinesterase, Asp active site
	TraesCS4A01G116800	4A	141 329 628 .. 141 328 609 (-)	1020	G		Chaperone protein dnaJ	DnaJ domain; DnaJ domain, conserved site
	TraesCS4A01G116900	4A	141 572 165 .. 141 571 185 (-)	981	G		DUF506 family protein	Protein of unknown function PDDEXK-like
373 132 658 - 376 532 658
	TraesCS4D01G217700	4D	373 210 501 .. 373 207 386 (-)	3116	G	MF: protein dimerization activity	Basic helix-loop-helix transcription factor	Myc-type, basic helix-loop-helix (bHLH) domain
	TraesCS4D01G217800	4D	373 583 742 .. 373 583 993 (+)	252	G		Clavata3/ESR (CLE) gene family member
	TraesCS4D01G217900	4D	373 636 605 .. 373 638 945 (+)	2341	G	MF: GTPase activity; MF: GTP binding	Dynamin family protein, putative, expressed	Dynamin central domain; Dynamin, GTPase domain; Dynamin GTPase effector; GTPase effector domain; Dynamin superfamily; P-loop containing nucleoside triphosphate hydrolase; Dynamin-type guanine nucleotide-binding (G) domain
	TraesCS4D01G218000	4D	373 643 963 .. 373 639 668 (-)	4296	G	MF: hydrolase activity	Transmembrane protein 62	Calcineurin-like phosphoesterase domain, ApaH type; Metallo-dependent phosphatase-like
	TraesCS4D01G218100	4D	373 812 683 .. 373 808 809 (-)	3875	G		myosin-binding protein (Protein of unknown function, DUF593)	GTD-binding domain
	TraesCS4D01G218200	4D	373 847 458 .. 373 854 308 (+)	6851	G		Protein DENND6A
	TraesCS4D01G218300	4D	373 858 056 .. 373 856 014 (-)	2043	G	MF: structural constituent of ribosome; MF: protein binding; CC: ribosome; BP: translation	Ubiquitin	Ubiquitin domain; Ribosomal protein L40e; Zinc-binding ribosomal protein; Ubiquitin conserved site; Ubiquitin; Ubiquitin-related domain
	TraesCS4D01G218400	4D	373 934 069 .. 373 931 507 (-)	2563	G	MF: structural constituent of ribosome; MF: protein binding; CC: ribosome; BP: translation	Ubiquitin	Ubiquitin domain; Ribosomal protein L40e; Zinc-binding ribosomal protein; Ubiquitin conserved site; Ubiquitin; Ubiquitin-related domain
	TraesCS4D01G218500	4D	374 041 540 .. 374 042 655 (+)	1116	G	MF: zinc ion binding	DNA topoisomerase	Zinc finger, GRF-type
	TraesCS4D01G218600	4D	374 079 919 .. 374 078 940 (-)	980	G	MF: electron carrier activity	Early nodulin-like protein	Phytocyanin domain; Cupredoxin
	TraesCS4D01G218700	4D	374 100 949 .. 374 102 473 (+)	1525	G		Leucoanthocyanidin reductase	NmrA-like domain; NAD(P)-binding domain
	TraesCS4D01G218800	4D	374 119 161 .. 374 111 084 (-)	8078	G		ERAD-associated E3 ubiquitin-protein ligase component HRD3A	Sel1-like repeat
	TraesCS4D01G218900	4D	374 297 198 .. 374 296 724 (-)	475	G	MF: electron carrier activity	Basic blue protein	Phytocyanin domain; Cupredoxin
	TraesCS4D01G219000	4D	374 336 702 .. 374 334 337 (-)	2366	G		Glyoxal oxidase, putative, expressed	Glyoxal oxidase, N-terminal; Galactose oxidase/kelch, beta-propeller; IPR013783: Immunoglobulin-like fold; Immunoglobulin E-set; Domain of unknown function DUF1929; Galactose oxidase, beta-propeller
	TraesCS4D01G219100	4D	374 600 253 .. 374 598 710 (-)	1544	G	BP: metabolic process; MF: hydrolase activity	Alpha/beta-Hydrolases superfamily protein	Alpha/beta hydrolase fold-3; Alpha/Beta hydrolase fold
	TraesCS4D01G219200	4D	374 608 663 .. 374 611 728 (+)	3066	G	MF: iron ion transmembrane transporter activity; CC: integral component of membrane; BP: iron ion transmembrane transport	Solute carrier family 40 member 3	Ferroporti-1
	TraesCS4D01G219300	4D	374 614 704 .. 374 612 454 (-)	2251	G		Cytochrome c oxidase biogenesis protein Cmc1-like	Cytochrome c oxidase biogenesis protein Cmc1-like
AX-94641316	TraesCS4D01G219400	4D	374 831 261 .. 374 834 059 (+)	2799	G	BP: protein transport	Regulator of Vps4 activity in the MVB pathway protein, putative	Vacuolar protein sorting-associated protein Ist1
	TraesCS4D01G219500	4D	375 067 661 .. 375 068 938 (+)	1278	G	BP: protein transport	Regulator of Vps4 activity in the MVB pathway protein, putative	Vacuolar protein sorting-associated protein Ist1
	TraesCS4D01G219600	4D	375 069 731 .. 375 071 135 (+)	1405	G		Endonuclease 8-like 3
	TraesCS4D01G219700	4D	375 116 552 .. 375 117 190 (+)	639	G	CC: extracellular region; BP: plant-type cell wall organization	Expansin	Expansin; Expansin/pollen allergen, DPBB domain; Expansin, cellulose-binding-like domain; Expansin/Lol pI; RlpA-like protein, double-psi beta-barrel domain
	TraesCS4D01G219800	4D	375 118 995 .. 375 120 414 (+)	1420	G	BP: protein transport	Regulator of Vps4 activity in the MVB pathway protein, putative	Vacuolar protein sorting-associated protein Ist1
	TraesCS4D01G219900	4D	375 123 321 .. 375 123 046 (-)	276	G		LYR motif-containing protein 4	Complex 1 LYR protein
	TraesCS4D01G220000	4D	375 123 425 .. 375 126 938 (+)	3514	G		Glycerol-3-phosphate dehydrogenase [NAD(P)+]
	TraesCS4D01G220100	4D	375 129 295 .. 375 147 812 (+)	18518	G	BP: signal transduction	Rho GTPase-activating protein	Rho GTPase-activating protein domain; Pleckstrin homology domain; Rho GTPase activation protein; PH domain-like; Ternary complex factor MIP1, leucine-zipper
	TraesCS4D01G220200	4D	375 379 527 .. 375 386 169 (+)	6643	G	BP: histidine biosynthetic process; MF: imidazoleglycerol-phosphate synthase activity; MF: catalytic activity; CC: cytoplasm; BP: metabolic process; MF: transferase activity, transferring pentosyl groups; MF: oxo-acid-lyase activity	Imidazole glycerol phosphate synthase subunit HisF	Histidine biosynthesis, HisF; Histidine biosynthesis; Imidazole glycerol phosphate synthase, subunit H; Ribulose-phosphate binding barrel; Aldolase-type TIM barrel; Imidazole glycerol phosphate synthase HisHF; Glutamine amidotransferase; Class I glutamine amidotransferase-like
	TraesCS4D01G220300	4D	375 388 930 .. 375 388 280 (-)	651	G		tRNA-dihydrouridine(47) synthase [NAD(P)(+)]
	TraesCS4D01G220400	4D	375 508 740 .. 375 509 591 (+)	852	G		Ankyrin repeat family protein	PGG domain
	TraesCS4D01G220500	4D	375 732 785 .. 375 738 994 (+)	6210	G	MF: phosphoenolpyruvate carboxykinase activity; MF: phosphoenolpyruvate carboxykinase (ATP) activity; MF: ATP binding; BP: gluconeogenesis; MF: purine nucleotide binding	Phosphoenolpyruvate carboxykinase (ATP)-like protein	Phosphoenolpyruvate carboxykinase, ATP-utilising; Phosphoenolpyruvate carboxykinase, N-terminal; Phosphoenolpyruvate carboxykinase, C-terminal; Phosphoenolpyruvate carboxykinase (ATP), conserved site
	TraesCS4D01G220600	4D	375 745 555 .. 375 742 179 (-)	3426	TE	MF: metal ion binding	Protein FAR1-RELATED SEQUENCE 7	Zinc finger, CCCH-type; FAR1 DNA binding domain
705 631 836 - 708 631 836
	TraesCS5B01G558200	5B	705 796 939 .. 705 796 649 (-)	291	G	MF: DNA binding	RADIALIS-like transcription factor	SANT/Myb domain; Homeobox domain-like; Myb domain
	TraesCS5B01G558300	5B	705 805 596 .. 705 798 697 (-)	6900	G		Outer envelope pore protein 24B, chloroplastic
	TraesCS5B01G558400	5B	705 812 201 .. 705 812 731 (+)	531	G		Chromosome partition protein MukB
	TraesCS5B01G558500	5B	705 827 527 .. 705 826 997 (-)	531	G		Chromosome partition protein MukB
	TraesCS5B01G558600	5B	705 847 667 .. 705 846 517 (-)	1151	TE?	MF: protein binding	F-box protein PP2	F-box domain; Phloem protein 2-like
	TraesCS5B01G558700	5B	705 984 528 .. 705 981 046 (-)	3483	G	MF: ADP binding	Disease resistance protein (NBS-LRR class) family	NB-ARC; Winged helix-turn-helix DNA-binding domain; P-loop containing nucleoside triphosphate hydrolase; Leucine-rich repeat domain, L domain-like
	TraesCS5B01G558800	5B	706 022 099 .. 706 027 605 (+)	5507	TE?	MF: protein binding	F-box protein PP2	F-box domain; Phloem protein 2-like
	TraesCS5B01G558900	5B	706 040 828 .. 706 041 145 (+)	318	G		Ribonucleoside-diphosphate reductase	Ribonucleotide reductase R1 subunit, N-terminal
	TraesCS5B01G559000	5B	706 157 065 .. 706 155 210 (-)	1856	G	BP: primary metabolic process	Ribosome hibernation promotion factor	Ribosomal protein S30Ae/sigma 54 modulation protein; Sigma 54 modulation/S30EA ribosomal protein, C-terminal; Ribosome hibernation promoting factor, long/plastid
	TraesCS5B01G559100	5B	706 171 397 .. 706 165 131 (-)	6267	G		Sucrose nonfermenting 4-like protein	CBS domain; Immunoglobulin-like fold; Immunoglobulin E-set; AMP-activated protein kinase, glycogen-binding domain
	TraesCS5B01G559200	5B	706 303 554 .. 706 304 823 (+)	1270	G	BP: fatty acid biosynthetic process	Acyl carrier protein	Acyl carrier protein (ACP); Phosphopantetheine attachment site; Phosphopantetheine binding ACP domain
	TraesCS5B01G559300	5B	706 311 211 .. 706 304 904 (-)	6308	G	BP: telomere maintenance; MF: DNA binding; MF: damaged DNA binding; MF: ATP-dependent DNA helicase activity; CC: nucleus; BP: double-strand break repair via nonhomologous end joining; BP: DNA recombination; MF: hydrolase activity, acting on acid anhydrides; MF: telomeric DNA binding; CC: Ku70:Ku80 complex	ATP-dependent DNA helicase 2 subunit KU80	von Willebrand factor, type A; Ku70/Ku80 C-terminal arm; Ku70/Ku80, N-terminal alpha/beta; Ku70/Ku80 beta-barrel domain; Ku, C-terminal; SPOC-like, C-terminal domain; Ku80
	TraesCS5B01G559400	5B	706 348 978 .. 706 346 895 (-)	2084	G		Dehydrogenase/reductase SDR family protein	Short-chain dehydrogenase/reductase SDR; NAD(P)-binding domain
	TraesCS5B01G559500	5B	706 353 019 .. 706 349 654 (-)	3366	G	BP: transport	Coatomer subunit zeta	Longin-like domain; AP complex, mu/sigma subunit
	TraesCS5B01G559600	5B	706 356 043 .. 706 353 905 (-)	2139	G		Pentatricopeptide repeat-containing protein	Pentatricopeptide repeat; Pentacotripeptide-repeat region of PROPR
	TraesCS5B01G559700	5B	706 388 969 .. 706 385 559 (-)	3411	G	MF: ADP binding	Disease resistance protein (NBS-LRR class) family	NB-ARC; Winged helix-turn-helix DNA-binding domain; P-loop containing nucleoside triphosphate hydrolase; Leucine-rich repeat domain, L domain-like
	TraesCS5B01G559800	5B	706 424 452 .. 706 426 050 (+)	1599	TE?	MF: protein binding	F-box protein PP2	F-box domain; Phloem protein 2-like
	TraesCS5B01G559900	5B	706 452 404 .. 706 458 905 (+)	6502	G	MF: protein binding; MF: ADP binding	Disease resistance protein (NBS-LRR class) family	Leucine-rich repeat; NB-ARC; Winged helix-turn-helix DNA-binding domain; P-loop containing nucleoside triphosphate hydrolase; Leucine-rich repeat domain, L domain-like
	TraesCS5B01G560000	5B	706 490 694 .. 706 489 143 (-)	1552	TE?	MF: protein binding	F-box protein PP2	F-box domain; Phloem protein 2-like
	TraesCS5B01G560100	5B	706 685 954 .. 706 684 335 (-)	1620	TE?	MF: protein binding	F-box protein PP2	F-box domain; Phloem protein 2-like
	TraesCS5B01G560200	5B	706 710 162 .. 706 715 280 (+)	5119	G	MF: ADP binding	Disease resistance protein (NBS-LRR class) family	NB-ARC; Winged helix-turn-helix DNA-binding domain; P-loop containing nucleoside triphosphate hydrolase; Leucine-rich repeat domain, L domain-like
	TraesCS5B01G560300	5B	706 852 386 .. 706 854 024 (+)	1639	G	MF: oxidoreductase activity; BP: oxidation-reduction process	Gibberellin 20 oxidase	Oxoglutarate/iron-dependent dioxygenase; Non-haem dioxygenase N-terminal domain; Isopenicillin N synthase-like
wsnp_Ex_c24031_33277293	TraesCS5B01G560400	5B	707 134 613 .. 707 131 778 (-)	2836	G		PGR5-like protein 1A, chloroplastic
	TraesCS5B01G560500	5B	707 164 832 .. 707 161 597 (-)	3236	G		NAD/NADP-dependent betaine aldehyde dehydrogenase	Sialate O-acetylesterase domain; SGNH hydrolase-type esterase domain
	TraesCS5B01G560600	5B	707 173 537 .. 707 174 939 (+)	1403	G		carbohydrate esterase, putative (DUF303)	Sialate O-acetylesterase domain; SGNH hydrolase-type esterase domain
	TraesCS5B01G560700	5B	707 190 851 .. 707 193 944 (+)	3094	G	MF: protein binding	Leucine-rich repeat receptor-like protein kinase family protein	Leucine-rich repeat; Leucine-rich repeat, typical subtype; Leucine-rich repeat-containing N-terminal, plant-type; Leucine-rich repeat domain, L domain-like
	TraesCS5B01G560800	5B	707 395 237 .. 707 394 566 (-)	672	G		Ripening-related protein	RlpA-like protein, double-psi beta-barrel domain
	TraesCS5B01G560900	5B	707 407 921 .. 707 411 064 (+)	3144	G	MF: protein binding	Leucine-rich repeat receptor-like protein kinase family protein	Leucine-rich repeat; Leucine-rich repeat-containing N-terminal, plant-type; Leucine-rich repeat domain, L domain-like
	TraesCS5B01G561000	5B	707 415 417 .. 707 417 679 (+)	2263	G	MF: protein binding	Leucine-rich repeat receptor-like protein kinase family protein	Leucine-rich repeat; Leucine-rich repeat, typical subtype; Leucine-rich repeat domain, L domain-like
	TraesCS5B01G561100	5B	707 420 143 .. 707 423 327 (+)	3185	G	MF: protein binding	Leucine-rich repeat receptor-like protein kinase family protein	Leucine-rich repeat; Leucine-rich repeat, typical subtype; Leucine-rich repeat-containing N-terminal, plant-type; Leucine-rich repeat domain, L domain-like
	TraesCS5B01G561200	5B	707 432 799 .. 707 432 194 (-)	606	TE?		F-box only 46
	TraesCS5B01G561300	5B	707 439 895 .. 707 441 048 (+)	1154	G		Cytokinin riboside 5'-monophosphate phosphoribohydrolase	Cytokinin riboside 5'-monophosphate phosphoribohydrolase LOG; LOG family
	TraesCS5B01G561400	5B	707 475 885 .. 707 477 032 (+)	1148	G		Cytokinin riboside 5'-monophosphate phosphoribohydrolase	Cytokinin riboside 5'-monophosphate phosphoribohydrolase LOG; LOG family
	TraesCS5B01G561500	5B	707 708 920 .. 707 698 502 (-)	10419	G	MF: binding; BP: intracellular protein transport; MF: Ran GTPase binding	Exportin-1	Importin-beta, N-terminal domain; Armadillo-like helical; Exportin-1/Importin-beta-like; CRM1 C-terminal domain; Armadillo-type fold
	TraesCS5B01G561600	5B	707 875 826 .. 707 874 599 (-)	1228	G		Oxidoreductase/transition metal ion-binding protein
	TraesCS5B01G561700	5B	707 890 999 .. 707 895 644 (+)	4646	TE	MF: zinc ion binding	Protein FAR1-RELATED SEQUENCE 5	FAR1 DNA binding domain; Zinc finger, PMZ-type; Zinc finger, SWIM-type; MULE transposase domain
	TraesCS5B01G561800	5B	707 957 147 .. 707 954 531 (-)	2617	G		Ubiquitin carboxyl-terminal hydrolase 2	Protein of unknown function DUF594; Domain of unknown function DUF4220
	TraesCS5B01G561900	5B	708 180 977 .. 708 180 480 (-)	498	G		Cortactin-binding protein 2
	TraesCS5B01G562000	5B	708 184 279 .. 708 183 710 (-)	570	G		Harpin-induced protein 1 (Hin1), putative
	TraesCS5B01G562100	5B	708 218 099 .. 708 223 165 (+)	5067	G	MF: protein binding	WD40 repeat-containing protein	WD40 repeat; WD40/YVTN repeat-like-containing domain; WD40-repeat-containing domain; WD40 repeat, conserved site
	TraesCS5B01G562200	5B	708 223 283 .. 708 229 684 (+)	6402	TE?	MF: DNA binding; BP: regulation of transcription, DNA-templated	Helicase protein MOM1	HMG-I/HMG-Y, DNA-binding, conserved site; AT hook, DNA-binding motif
	TraesCS5B01G562300	5B	708 239 769 .. 708 238 156 (-)	1614	G		Avr9/Cf-9 rapidly elicited protein
	TraesCS5B01G562400	5B	708 248 056 .. 708 244 384 (-)	3673	G		DUF1499 family protein	Protein of unknown function DUF1499
	TraesCS5B01G562500	5B	708 338 110 .. 708 336 545 (-)	1566	G	BP: drug transmembrane transport; MF: drug transmembrane transporter activity; MF: antiporter activity; CC: membrane; BP: transmembrane transport	Protein DETOXIFICATION	Multi antimicrobial extrusion protein
	TraesCS5B01G562600	5B	708 351 319 .. 708 345 423 (-)	5897	G	MF: hydrolase activity, acting on ester bonds	GDSL esterase/lipase	GDSL lipase/esterase; SGNH hydrolase-type esterase domain
	TraesCS5B01G562700	5B	708 376 696 .. 708 372 620 (-)	4077	G	MF: hydrolase activity, acting on ester bonds	GDSL esterase/lipase	GDSL lipase/esterase; SGNH hydrolase-type esterase domain
	TraesCS5B01G562800	5B	708 399 859 .. 708 401 732 (+)	1874	G	MF: ADP binding	Disease resistance protein RPM1	NB-ARC
	TraesCS5B01G562900	5B	708 530 709 .. 708 530 966 (+)	258	G		potyvirus VPg interacting protein (DUF1423)
	TraesCS5B01G563000	5B	708 568 662 .. 708 568 919 (+)	258	G		potyvirus VPg interacting protein (DUF1423)
	TraesCS5B01G563100	5B	708 607 272 .. 708 607 529 (+)	258	G		potyvirus VPg interacting protein (DUF1423)
99 266 008 - 102 266 008
AX-95145282	TraesCS6A01G125900	6A	99 407 436 .. 99 407 821 (+)	386	G		Squamosa promoter-binding protein-like (SBP domain) transcription factor family protein
	TraesCS6A01G126000	6A	99 423 377 .. 99 426 264 (+)	2888	TE?	MF: nucleic acid binding	Zinc finger family protein	Zinc finger C2H2-type; Zinc finger, double-stranded RNA binding
	TraesCS6A01G126100	6A	99 504 041 .. 99 504 483 (+)	443	G	BP: defense response	Defensin-like protein	Knottin, scorpion toxin-like
	TraesCS6A01G126200	6A	99 786 917 .. 99 784 767 (-)	2151	G	MF: protein binding	Leucine-rich repeat receptor-like protein kinase family protein	Leucine-rich repeat; Leucine-rich repeat, typical subtype; Leucine-rich repeat-containing N-terminal, plant-type; Leucine rich repeat 4; Leucine-rich repeat domain, L domain-like
	TraesCS6A01G126300	6A	99 785 023 .. 99 785 280 (+)	258	TE		Genome polyprotein
	TraesCS6A01G126400	6A	99 931 571 .. 99 929 394 (-)	2178	G	MF: protein binding	Leucine-rich repeat receptor-like protein kinase family protein	Leucine-rich repeat; Leucine-rich repeat, typical subtype; Leucine-rich repeat-containing N-terminal, plant-type; Leucine-rich repeat domain, L domain-like
	TraesCS6A01G126500	6A	99 969 007 .. 99 967 076 (-)	1932	G		Peptide-N4-(N-acetyl-beta-glucosaminyl)asparagine amidase A	Peptide-N4-(N-acetyl-beta-glucosaminyl)asparagine amidase A
	TraesCS6A01G126600	6A	99 977 784 .. 99 977 147 (-)	638	G		30S ribosomal protein S10
	TraesCS6A01G126700	6A	100 184 391 .. 100 182 979 (-)	1413	G	MF: protein binding	Leucine-rich repeat receptor-like protein kinase family protein	Leucine-rich repeat; Leucine-rich repeat, typical subtype; Leucine-rich repeat domain, L domain-like
	TraesCS6A01G126800	6A	100 184 646 .. 100 185 044 (+)	399	G		Phototropic-responsive NPH3 family protein
	TraesCS6A01G126900	6A	100 229 268 .. 100 226 411 (-)	2858	G	MF: protein binding	Leucine-rich repeat receptor-like protein kinase family protein	Leucine-rich repeat; Leucine-rich repeat, typical subtype; Leucine-rich repeat-containing N-terminal, plant-type; Leucine-rich repeat domain, L domain-like
	TraesCS6A01G127000	6A	100 242 137 .. 100 243 566 (+)	1430	G		Peptide chain release factor 1
	TraesCS6A01G127100	6A	100 258 036 .. 100 257 381 (-)	656	G		Carboxypeptidase
	TraesCS6A01G127200	6A	100 262 978 .. 100 263 517 (+)	540	G		NBS-LRR disease resistance protein-like protein
	TraesCS6A01G127300	6A	100 357 260 .. 100 355 107 (-)	2154	G	MF: protein binding	Leucine-rich repeat receptor-like protein kinase family protein	Leucine-rich repeat; Leucine-rich repeat, typical subtype; Leucine-rich repeat-containing N-terminal, plant-type; Leucine-rich repeat domain, L domain-like
	TraesCS6A01G127400	6A	100 363 443 .. 100 361 296 (-)	2148	G	MF: protein binding	Leucine-rich repeat receptor-like protein kinase family protein	Leucine-rich repeat; Leucine-rich repeat, typical subtype; Leucine-rich repeat-containing N-terminal, plant-type; Leucine-rich repeat domain, L domain-like
	TraesCS6A01G127500	6A	100 368 173 .. 100 366 017 (-)	2157	G	MF: protein binding	Leucine-rich repeat receptor-like protein kinase family protein	Leucine-rich repeat; Leucine-rich repeat, typical subtype; Leucine-rich repeat-containing N-terminal, plant-type; Leucine-rich repeat domain, L domain-like
	TraesCS6A01G127600	6A	100 426 381 .. 100 425 023 (-)	1359	TE?		F-box domain containing protein, expressed
	TraesCS6A01G127700	6A	100 653 577 .. 100 651 845 (-)	1733	G		Plant cadmium resistance protein	PLAC8 motif-containing protein; Protein of unknown function DUF2985
	TraesCS6A01G127800	6A	100 670 033 .. 100 670 143 (+)	111	G		vacuolar ATP synthase catalytic subunit-related / V-ATPase-related / vacuolar proton pump-like protein
	TraesCS6A01G127900	6A	100 672 309 .. 100 672 419 (+)	111	G		vacuolar ATP synthase catalytic subunit-related / V-ATPase-related / vacuolar proton pump-like protein
	TraesCS6A01G128000	6A	100 734 435 .. 100 735 718 (+)	1284	TE?		F-box domain containing protein, expressed
	TraesCS6A01G128100	6A	100 737 787 .. 100 740 511 (+)	2725	G	MF: protein binding	Leucine-rich repeat receptor-like protein kinase family protein	Leucine-rich repeat; Leucine-rich repeat, typical subtype; Leucine-rich repeat-containing N-terminal, plant-type; Leucine-rich repeat domain, L domain-like
	TraesCS6A01G128200	6A	100 743 178 .. 100 744 113 (+)	936	G	MF: protein binding	Leucine-rich repeat receptor-like protein kinase family protein	Leucine-rich repeat; Leucine-rich repeat-containing N-terminal, plant-type; Leucine-rich repeat domain, L domain-like
	TraesCS6A01G128300	6A	100 744 486 .. 100 752 386 (+)	7901	G	MF: protein binding	Leucine-rich repeat receptor-like protein kinase family protein	Leucine-rich repeat; Leucine-rich repeat domain, L domain-like
	TraesCS6A01G128400	6A	100 755 407 .. 100 757 765 (+)	2359	G	MF: protein binding	Leucine-rich repeat receptor-like protein kinase family protein	Leucine-rich repeat; Leucine-rich repeat, typical subtype; Leucine-rich repeat-containing N-terminal, plant-type; Leucine-rich repeat domain, L domain-like
	TraesCS6A01G128500	6A	100 760 985 .. 100 762 508 (+)	1524	G	MF: protein binding	Leucine-rich repeat receptor-like protein kinase family protein	Leucine-rich repeat; Leucine-rich repeat, typical subtype; Leucine-rich repeat-containing N-terminal, plant-type; Leucine-rich repeat domain, L domain-like
	TraesCS6A01G128600	6A	100 762 614 .. 100 763 084 (+)	471	G	MF: protein binding	Leucine-rich repeat receptor-like protein kinase family protein	Leucine-rich repeat; Leucine-rich repeat domain, L domain-like
	TraesCS6A01G128700	6A	100 765 817 .. 100 764 945 (-)	873	G		Nitrous-oxide reductase
	TraesCS6A01G128800	6A	100 765 021 .. 100 765 989 (+)	969	G		Leucine dehydrogenase
	TraesCS6A01G128900	6A	100 766 446 .. 100 766 198 (-)	249	U		zein-binding protein (Protein of unknown function, DUF593)
	TraesCS6A01G129000	6A	100 797 515 .. 100 805 145 (+)	7631	G	MF: protein binding	Leucine-rich repeat receptor-like protein kinase family protein	Leucine-rich repeat; Leucine-rich repeat, typical subtype; Leucine-rich repeat-containing N-terminal, plant-type; Leucine-rich repeat domain, L domain-like
	TraesCS6A01G129100	6A	101 293 771 .. 101 303 133 (+)	9363	TE?	MF: protein binding	Kelch repeat containing F-box protein family-like	F-box domain; Kelch repeat type 1; IPR015915: Kelch-type beta propeller
	TraesCS6A01G130000	6A	101 844 819 .. 101 842 834 (-)	1986	G	MF: protein binding	Leucine-rich repeat receptor-like protein kinase family protein	Leucine-rich repeat; Leucine-rich repeat, typical subtype; Leucine-rich repeat domain, L domain-like
	TraesCS6A01G130100	6A	101 858 318 .. 101 860 204 (+)	1887	G	MF: iron ion binding; MF: oxidoreductase activity, acting on paired donors, with incorporation or reduction of molecular oxygen; MF: heme binding; BP: oxidation-reduction process	Cytochrome P450	Cytochrome P450
	TraesCS6A01G130200	6A	101 865 570 .. 101 863 007 (-)	2564	G	MF: protein binding	Leucine-rich repeat receptor-like protein kinase family protein	Leucine-rich repeat; Leucine-rich repeat, typical subtype; Leucine-rich repeat-containing N-terminal, plant-type; Leucine-rich repeat domain, L domain-like
	TraesCS6A01G130300	6A	101 896 839 .. 101 894 974 (-)	1866	G	MF: transferase activity, transferring acyl groups other than amino-acyl groups	Anthocyanin 5-aromatic acyltransferase	Transferase
	TraesCS6A01G130400	6A	101 932 646 .. 101 912 088 (-)	20559	G	MF: protein kinase activity; MF: protein binding; MF: ATP binding; BP: protein phosphorylation	Protein kinase, putative	Protein kinase domain; Serine-threonine/tyrosine-protein kinase, catalytic domain; Leucine-rich repeat; Serine/threonine-protein kinase, active site; Protein kinase-like domain; Protein kinase, ATP binding site; Malectin-like carbohydrate-binding domain; Leucine-rich repeat domain, L domain-like
	TraesCS6A01G130500	6A	101 928 696 .. 101 927 191 (-)	1506	G	MF: zinc ion binding	Cortactin-binding protein 2	Zinc finger, GRF-type
	TraesCS6A01G130600	6A	102 126 224 .. 102 119 095 (-)	7130	G	MF: protein binding	Coatomer subunit beta'-1	WD40 repeat; WD40-repeat-containing domain
	TraesCS6A01G130700	6A	102 127 471 .. 102 127 139 (-)	333	G		Mediator of rna polymerase ii transcription subunit 32
	TraesCS6A01G130800	6A	102 134 300 .. 102 154 734 (+)	20435	G		RNA ligase isoform 1
609 987 998 - 612 991 408
	TraesCS6A01G401700	6A	610 125 036 .. 610 126 483 (+)	1448	G	MF: protein binding	BTB/POZ and MATH domain-containing protein 2	BTB/POZ domain; MATH/TRAF domain; TRAF-like; SKP1/BTB/POZ domain
	TraesCS6A01G401800	6A	610 188 197 .. 610 189 888 (+)	1692	TE?	MF: protein binding	F-box family protein	F-box domain
	TraesCS6A01G401900	6A	610 196 750 .. 610 200 701 (+)	3952	G		Hydroxyproline-rich glycoprotein-like
	TraesCS6A01G402000	6A	610 203 158 .. 610 207 014 (+)	3857	G	CC: integral component of membrane; BP: transmembrane transport	Na(+)/H(+) antiporter NhaB	Citrate transporter-like domain
	TraesCS6A01G402100	6A	610 267 294 .. 610 276 559 (+)	9266	G	MF: protein kinase activity; MF: ATP binding; BP: protein phosphorylation	Serine/threonine-protein kinase	Protein kinase domain; Bulb-type lectin domain; PAN/Apple domain; Serine/threonine-protein kinase, active site; Protein kinase-like domain; Protein kinase, ATP binding site
	TraesCS6A01G402200	6A	610 282 502 .. 610 280 941 (-)	1562	G	MF: metalloendopeptidase activity;GO:0006508 BP: proteolysis	Mitochondrial metalloendopeptidase OMA1	Peptidase M48
	TraesCS6A01G402300	6A	610 286 863 .. 610 285 387 (-)	1477	G	MF: metalloendopeptidase activity; BP: proteolysis	Mitochondrial metalloendopeptidase OMA1	Peptidase M48
	TraesCS6A01G402400	6A	610 317 058 .. 610 310 025 (-)	7034	G	MF: nucleic acid binding; MF: RNA binding	RNA-binding protein Nova	K Homology domain; K Homology domain, type 1; K homology domain-like, alpha/beta
	TraesCS6A01G402500	6A	610 352 296 .. 610 348 775 (-)	3522	G	MF: thiol-dependent ubiquitin-specific protease activity; CC: intracellular; BP: ubiquitin-dependent protein catabolic process; BP: protein deubiquitination	Ubiquitin carboxyl-terminal hydrolase	Peptidase C12, ubiquitin carboxyl-terminal hydrolase; Ubiquitinyl hydrolase, UCH37 type
	TraesCS6A01G402600	6A	610 412 979 .. 610 406 498 (-)	6482	G	MF: nucleic acid binding	Oligoribonuclease	Ribonuclease H-like domain; Exonuclease, RNase T/DNA polymerase III
	TraesCS6A01G402700	6A	610 509 541 .. 610 512 153 (+)	2613	ТЕ?	MF: protein binding	FBD-associated F-box protein	F-box domain; FBD domain; Leucine-rich repeat domain, L domain-like
	TraesCS6A01G402800	6A	610 521 938 .. 610 518 612 (-)	3327	G	MF: ADP binding	Disease resistance protein	Winged helix-turn-helix DNA-binding domain; P-loop containing nucleoside triphosphate hydrolase; Leucine-rich repeat domain, L domain-like
	TraesCS6A01G402900	6A	610 557 540 .. 610 557 917 (+)	378	ТЕ	MF: nucleic acid binding; MF: zinc ion binding	Gag polyprotein	Zinc finger, CCHC-type
	TraesCS6A01G403000	6A	610 597 539 .. 610 590 634 (-)	6906	G	MF: ADP binding	Disease resistance protein RPM1	Winged helix-turn-helix DNA-binding domain; P-loop containing nucleoside triphosphate hydrolase; Leucine-rich repeat domain, L domain-like
	TraesCS6A01G403100	6A	610 604 950 .. 610 606 195 (+)	1246	G	MF: nucleic acid binding; BP: nucleobase-containing compound metabolic process; MF: 3'-5' exonuclease activity	Werner Syndrome-like exonuclease	3'-5' exonuclease domain; Ribonuclease H-like domain
	TraesCS6A01G403200	6A	610 642 323 .. 610 643 128 (+)	806	G	BP: defense response to bacterium; BP: defense response to fungus	Pathogenesis-related protein PR-4	Barwin domain; RlpA-like protein, double-psi beta-barrel domain; Barwin, conserved site
	TraesCS6A01G403300	6A	610 661 368 .. 610 651 847 (-)	9522	G	MF: ADP binding	Disease resistance protein RPM1	NB-ARC; Winged helix-turn-helix DNA-binding domain; P-loop containing nucleoside triphosphate hydrolase; Leucine-rich repeat domain, L domain-like
	TraesCS6A01G403400	6A	610 803 292 .. 610 799 758 (-)	3535	G	MF: ADP binding	Disease resistance protein RPM1	NB-ARC; Winged helix-turn-helix DNA-binding domain; P-loop containing nucleoside triphosphate hydrolase; Leucine-rich repeat domain, L domain-like
	TraesCS6A01G403500	6A	610 858 523 .. 610 857 192 (-)	1332	G		Remorin	Remorin, C-terminal
	TraesCS6A01G403600	6A	610 897 859 .. 610 899 613 (+)	1755	G		P-loop containing nucleoside triphosphate hydrolases superfamily protein
	TraesCS6A01G403700	6A	610 902 089 .. 610 906 488 (+)	4400	G	MF: DNA binding	AT hook motif DNA-binding family protein, putative	PPC domain; AT hook, DNA-binding motif
	TraesCS6A01G403800	6A	610 929 180 .. 610 930 400 (+)	1221	G		Divinyl reductase	NAD(P)-binding domain
	TraesCS6A01G403900	6A	610 934 246 .. 610 931 247 (-)	3000	G	MF: ADP binding	NBS-LRR disease resistance protein	NB-ARC; Winged helix-turn-helix DNA-binding domain; P-loop containing nucleoside triphosphate hydrolase; Leucine-rich repeat domain, L domain-like
	TraesCS6A01G404000	6A	610 945 605 .. 610 943 264 (-)	2342	G	MF: ADP binding	Disease resistance protein	NB-ARC; Winged helix-turn-helix DNA-binding domain; P-loop containing nucleoside triphosphate hydrolase; Leucine-rich repeat domain, L domain-like
	TraesCS6A01G404100	6A	610 955 537 .. 610 956 043 (+)	507	ТЕ?	MF: DNA binding; MF: zinc ion binding	Zinc finger A20 and AN1 domain-containing stress-associated protein	Zinc finger, AN1-type; Zinc finger, A20-type
	TraesCS6A01G404200	6A	610 960 424 .. 610 960 915 (+)	492	ТЕ?	MF: DNA binding; MF: zinc ion binding	Zinc finger A20 and AN1 domain stress-associated protein	Zinc finger, AN1-type; Zinc finger, A20-type
	TraesCS6A01G404300	6A	610 988 272 .. 610 990 371 (+)	2100	ТЕ?		Myb/SANT-like DNA-binding domain protein	Myb/SANT-like domain
	TraesCS6A01G404400	6A	611 005 103 .. 611 006 575 (+)	1473	ТЕ?		Myb/SANT-like DNA-binding domain protein	Myb/SANT-like domain
	TraesCS6A01G404500	6A	611 079 609 .. 611 077 528 (-)	2082	G	MF: iron ion binding; MF: oxidoreductase activity, acting on paired donors, with incorporation or reduction of molecular oxygen;G MF: heme binding; BP: oxidation-reduction process	Cytochrome P450	Cytochrome P450; Cytochrome P450, E-class, group I; Cytochrome P450, conserved site
	TraesCS6A01G404600	6A	611 197 152 .. 611 198 716 (+)	1565	ТЕ?	MF: nucleic acid binding	Zinc finger family protein	Zinc finger C2H2-type
	TraesCS6A01G404700	6A	611 294 090 .. 611 290 222 (-)	3869	G	MF: hydrolase activity	Serine/threonine-protein phosphatase	Calcineurin-like phosphoesterase domain, ApaH type; Serine/threonine-specific protein phosphatase/bis(5-nucleosyl)-tetraphosphatase; Metallo-dependent phosphatase-like; Serine-threonine protein phosphatase, N-terminal
	TraesCS6A01G404800	6A	611 302 350 .. 611 297 356 (-)	4995	G	BP: nuclear-transcribed mRNA catabolic process, nonsense-mediated decay	Protein SMG8	Smg8/Smg9
	TraesCS6A01G404900	6A	611 310 805 .. 611 307 174 (-)	3632	G		transmembrane protein, putative (DUF594)	Protein of unknown function DUF594; Domain of unknown function DUF4220
	TraesCS6A01G405000	6A	611 314 951 .. 611 312 664 (-)	2288	G	MF: Rho guanyl-nucleotide exchange factor activity	Rop guanine nucleotide exchange factor, putative	PRONE domain
	TraesCS6A01G405100	6A	611 322 212 .. 611 316 023 (-)	6190	G	MF: protein binding	Smad/FHA domain protein	Forkhead-associated (FHA) domain; SMAD/FHA domain
	TraesCS6A01G405200	6A	611 330 649 .. 611 328 418 (-)	2232	G	MF: methyltransferase activity; MF: O-methyltransferase activity	O-methyltransferase	O-methyltransferase, family 2; Winged helix-turn-helix DNA-binding domain; O-methyltransferase COMT-type; S-adenosyl-L-methionine-dependent methyltransferase
	TraesCS6A01G405300	6A	611 336 170 .. 611 334 650 (-)	1521	G		Disease resistance protein RPM1	Winged helix-turn-helix DNA-binding domain; Leucine-rich repeat domain, L domain-like
	TraesCS6A01G405400	6A	611 416 350 .. 611 410 194 (-)	6157	G	MF: protein binding; MF: zinc ion binding	RING/U-box superfamily protein	Zinc finger, RING-type
wsnp_Ex_c4480_8056013	TraesCS6A01G405500	6A	611 492 606 .. 611 483 098 (-)	9509	G	MF: DNA binding; MF: protein binding; CC: nucleus; MF: oxidoreductase activity; BP: oxidation-reduction process	Lysine-specific histone demethylase 1-3-like protein	Amine oxidase; SWIRM domain; Homeobox domain-like; Winged helix-turn-helix DNA-binding domain; Transcription factor IIS, N-terminal; FAD/NAD(P)-binding domain
Kukri_c11902_580	TraesCS6A01G405500	6A	611 492 606 .. 611 483 098 (-)	9509	G	MF: DNA binding; MF: protein binding; CC: nucleus; MF: oxidoreductase activity; BP: oxidation-reduction process	Lysine-specific histone demethylase 1-3-like protein	Amine oxidase; SWIRM domain; Homeobox domain-like; Winged helix-turn-helix DNA-binding domain; Transcription factor IIS, N-terminal; FAD/NAD(P)-binding domain
	TraesCS6A01G405600	6A	611 513 232 .. 611 514 823 (+)	1592	G	MF: transporter activity; BP: transport; CC: membrane	Aquaporin	Major intrinsic protein; Major intrinsic protein, conserved site; Aquaporin-like
	TraesCS6A01G405700	6A	611 523 329 .. 611 521 657 (-)	1673	G	MF: transporter activity; BP: transport; CC: membrane	Aquaporin	Major intrinsic protein; Major intrinsic protein, conserved site; Aquaporin-like
	TraesCS6A01G405800	6A	611 533 101 .. 611 536 885 (+)	3785	G	BP: protein peptidyl-prolyl isomerization; MF: peptidyl-prolyl cis-trans isomerase activity; MF: protein binding; BP: protein folding	Peptidyl-prolyl cis-trans isomerase	F-box domain; Cyclophilin-type peptidyl-prolyl cis-trans isomerase domain; Cyclophilin-type peptidyl-prolyl cis-trans isomerase, conserved site; Cyclophilin-like domain
	TraesCS6A01G405900	6A	611 541 075 .. 611 541 578 (+)	504	G	BP: protein peptidyl-prolyl isomerization; MF: peptidyl-prolyl cis-trans isomerase activity; BP: protein folding	Peptidyl-prolyl cis-trans isomerase	Cyclophilin-type peptidyl-prolyl cis-trans isomerase domain; Cyclophilin-type peptidyl-prolyl cis-trans isomerase, conserved site; Cyclophilin-type peptidyl-prolyl cis-trans isomerase; Cyclophilin-like domain
	TraesCS6A01G406000	6A	611 569 384 .. 611 563 491 (-)	5894	G	MF: aspartic-type endopeptidase activity; CC: integral component of membrane	Signal peptide peptidase-like protein	PA domain; Presenilin/signal peptide peptidase; Peptidase A22B, signal peptide peptidase
	TraesCS6A01G406100	6A	611 577 930 .. 611 575 953 (-)	1978	G		Glutamyl-tRNA(Gln) amidotransferase subunit C
	TraesCS6A01G406200	6A	611 656 393 .. 611 660 966 (+)	4574	G	BP: negative regulation of translation; MF: rRNA N-glycosylase activity	rRNA N-glycosidase	Ribosome-inactivating protein; Ribosome-inactivating protein, subdomain 1
	TraesCS6A01G406300	6A	611 666 132 .. 611 663 788 (-)	2345	G		Glutamyl-tRNA(Gln) amidotransferase subunit C
	TraesCS6A01G406400	6A	611 709 031 .. 611 714 835 (+)	5805	G	MF: protein binding	Acyl-CoA-binding domain-containing protein 4	Kelch repeat type 1; Kelch-type beta propeller
	TraesCS6A01G406500	6A	611 805 720 .. 611 808 712 (+)	2993	G	MF: structural constituent of ribosome; CC: intracellular; CC: ribosome; BP: translation	50S ribosomal protein L9	Ribosomal protein L9/RNase H1, N-terminal; Ribosomal protein L9, C-terminal; Ribosomal protein L9, N-terminal; Ribosomal protein L9, bacteria/chloroplast
	TraesCS6A01G406600	6A	611 849 992 .. 611 856 410 (+)	6419	G	MF: ATP binding; MF: phosphatidylinositol phosphate kinase activity; MF: 1-phosphatidylinositol-4-phosphate 5-kinase activity; BP: phosphatidylinositol metabolic process	Phosphatidylinositol-4-phosphate 5-kinase, putative	Phosphatidylinositol-4-phosphate 5-kinase, core; MORN motif; Phosphatidylinositol-4-phosphate 5-kinase, plant; Phosphatidylinositol-4-phosphate 5-kinase, C-terminal; Phosphatidylinositol-4-phosphate 5-kinase, N-terminal domain
	TraesCS6A01G406700	6A	611 861 487 .. 611 856 943 (-)	4545	G	MF: DNA binding; BP: regulation of transcription, DNA-templated	NAC domain protein	NAC domain
	TraesCS6A01G406800	6A	611 901 255 .. 611 904 045 (+)	2791	TE?	MF: protein binding	F-box family protein	F-box domain; Leucine-rich repeat domain, L domain-like
	TraesCS6A01G406900	6A	612 112 184 .. 612 106 980 (-)	5205	TE?	MF: protein binding	F-box family protein	F-box domain; Leucine-rich repeat domain, L domain-like
	TraesCS6A01G407000	6A	612 126 029 .. 612 122 805 (-)	3225	TE?	MF: protein binding	F-box family protein	F-box domain; Leucine-rich repeat domain, L domain-like
	TraesCS6A01G407100	6A	612 170 687 .. 612 169 407 (-)	1281	G		2,3-bisphosphoglycerate-independent phosphoglycerate mutase	Leucine-rich repeat domain, L domain-like
	TraesCS6A01G407200	6A	612 180 757 .. 612 177 309 (-)	3449	G		Hepatocellular carcinoma-associated antigen 59 family protein, expressed	Hepatocellular carcinoma-associated antigen 59
	TraesCS6A01G407300	6A	612 186 654 .. 612 189 894 (+)	3241	G		Hepatocellular carcinoma-associated antigen 59 family protein, expressed	Hepatocellular carcinoma-associated antigen 59
	TraesCS6A01G407400	6A	612 192 841 .. 612 192 569 (-)	273	TE		RNase H family protein
	TraesCS6A01G407500	6A	612 290 538 .. 612 293 567 (+)	3030	TE?	MF: protein binding	F-box family protein	F-box domain; Leucine-rich repeat domain, L domain-like
	TraesCS6A01G407600	6A	612 299 286 .. 612 302 476 (+)	3191	TE?	MF: protein binding	F-box family protein	F-box domain; Leucine-rich repeat domain, L domain-like
	TraesCS6A01G407700	6A	612 332 960 .. 612 327 666 (-)	5295	G		Lactoperoxidase
	TraesCS6A01G407800	6A	612 570 554 .. 612 567 358 (-)	3197	G		U3 small nucleolar RNA-associated protein 25	Leucine-rich repeat domain, L domain-like
461 946 552 - 468 050 368
TA005561-0543	TraesCS6D01G381600	6D	461 948 373 .. 461 947 929 (-)	445	G		nucleolar-like protein
	TraesCS6D01G381700	6D	462 015 085 .. 462 012 557 (-)	2529	TE?	MF: protein binding	FBD-associated F-box protein	F-box domain; Leucine-rich repeat domain, L domain-like
	TraesCS6D01G381800	6D	462 028 209 .. 462 024 559 (-)	3651	G	MF: protein binding	F-box family protein	F-box domain; Leucine-rich repeat domain, L domain-like
	TraesCS6D01G381900	6D	462 033 231 .. 462 033 860 (+)	630	TE	MF: nucleic acid binding	Ribonuclease H-like superfamily protein	MF: nucleic acid binding
	TraesCS6D01G382000	6D	462 079 991 .. 462 073 868 (-)	6124	G		5'-3' exonuclease family protein
	TraesCS6D01G382100	6D	462 181 729 .. 462 182 543 (+)	815	G	MF: protein binding; MF: zinc ion binding	Ring finger protein, putative	Zinc finger, RING-type; Zinc finger, RING/FYVE/PHD-type
	TraesCS6D01G382200	6D	462 196 869 .. 462 197 930 (+)	1062	G	MF: protein binding; MF: zinc ion binding	Ring finger protein, putative	Zinc finger, RING-type; Zinc finger, RING/FYVE/PHD-type
	TraesCS6D01G382300	6D	462 202 923 .. 462 198 210 (-)	4714	G	MF: protein binding	Protein KINESIN LIGHT CHAIN-RELATED 3	Tetratricopeptide-like helical domain; Winged helix-turn-helix DNA-binding domain; Tetratricopeptide repeat-containing domain; Tetratricopeptide repeat
	TraesCS6D01G382400	6D	462 210 084 .. 462 208 109 (-)	1976	G	Anthocyanin 5-aromatic acyltransferase	Anthocyanin 5-aromatic acyltransferase	Transferase
	TraesCS6D01G382500	6D	462 233 896 .. 462 234 972 (+)	1077	G	MF: protein binding	BTB/POZ domain containing protein	BTB/POZ domain; MATH/TRAF domain; TRAF-like; SKP1/BTB/POZ domain
	TraesCS6D01G382600	6D	462 273 163 .. 462 272 054 (-)	1110	G		LOB domain protein-like	Lateral organ boundaries, LOB
	TraesCS6D01G382700	6D	462 277 721 .. 462 274 266 (-)	3456	G		Myosin type-2 heavy chain 2
	TraesCS6D01G382800	6D	462 317 119 .. 462 324 790 (+)	7672	G	MF: iron ion binding; MF: oxidoreductase activity, acting on paired donors, with incorporation or reduction of molecular oxygen; MF: heme binding; BP: oxidation-reduction process	Cytochrome P450, putative	Cytochrome P450; Cytochrome P450, E-class, group I; Cytochrome P450, conserved site
	TraesCS6D01G382900	6D	462 354 229 .. 462 355 534 (+)	1306	G	MF: nicotianamine synthase activity; BP: nicotianamine biosynthetic process	Nicotianamine synthase	Nicotianamine synthase; S-adenosyl-L-methionine-dependent methyltransferase
	TraesCS6D01G383000	6D	462 404 930 .. 462 405 922 (+)	993	G	MF: hydrolase activity, hydrolyzing O-glycosyl compounds; BP: carbohydrate metabolic process	Glucan endo-1,3-beta-glucosidase, putative	Glycoside hydrolase family 17; Glycoside hydrolase superfamily
	TraesCS6D01G383100	6D	462 409 448 .. 462 408 566 (-)	883	TE?		F-box family protein
	TraesCS6D01G383300	6D	462 414 211 .. 462 418 796 (+)	4586	G	MF: protein binding	Bet1-like SNARE 1-1	Target SNARE coiled-coil homology domain
	TraesCS6D01G383200	6D	462 414 069 .. 462 410 888 (-)	3182	G	MF: binding; BP: peptidyl-lysine modification to peptidyl-hypusine; MF: deoxyhypusine monooxygenase activity	Deoxyhypusine hydroxylase	PBS lyase HEAT-like repeat; Armadillo-like helical; Armadillo-type fold; Deoxyhypusine hydroxylase
	TraesCS6D01G383400	6D	462 422 436 .. 462 423 942 (+)	1507	G		AT hook motif DNA-binding family protein	PPC domain
	TraesCS6D01G383500	6D	462 461 478 .. 462 466 898 (+)	5421	G	MF: ATP binding; BP: protein folding; MF: unfolded protein binding	T-complex protein 1 subunit zeta	Chaperonin TCP-1, conserved site; Chaperonin Cpn60/TCP-1 family; T-complex protein 1, zeta subunit; Chaperone tailless complex polypeptide 1 (TCP-1); GroEL-like apical domain; GroEL-like equatorial domain
	TraesCS6D01G383600	6D	462 483 422 .. 462 487 522 (+)	4101	G	MF: phosphorelay sensor kinase activity; BP: phosphorelay signal transduction system; MF: protein histidine kinase activity; MF: protein binding; CC: endoplasmic reticulum membrane; BP: signal transduction; BP: negative regulation of ethylene-activated signaling pathway; MF: ethylene receptor activity; BP: response to stimulus; MF: ethylene binding	Ethylene receptor	Signal transduction response regulator, receiver domain; GAF domain; Histidine kinase-like ATPase, C-terminal domain; Signal transduction histidine kinase, dimerisation/phosphoacceptor domain; CheY-like superfamily; IPR014525: Ethylene receptor; GAF domain-like
	TraesCS6D01G383700	6D	462 531 125 .. 462 529 451 (-)	1675	G	MF: protein kinase activity; MF: ATP binding; BP: protein phosphorylation	Receptor-like kinase	Protein kinase domain; Serine/threonine-protein kinase, active site; Protein kinase-like domain; Protein kinase, ATP binding site
	TraesCS6D01G383800	6D	462 540 932 .. 462 536 412 (-)	4521	G	MF: protein binding; MF: zinc ion binding	RING/U-box superfamily protein, putative	Zinc finger, RING-type; Zinc finger, RING/FYVE/PHD-type
	TraesCS6D01G383900	6D	462 555 649 .. 462 554 043 (-)	1607	G	MF: ADP binding	NBS-LRR-like resistance protein	NB-ARC; P-loop containing nucleoside triphosphate hydrolase
	TraesCS6D01G384000	6D	462 602 783 .. 462 605 957 (+)	3175	G	MF: DNA binding	B3 domain-containing protein	B3 DNA binding domain; DNA-binding pseudobarrel domain
	TraesCS6D01G384100	6D	462 614 423 .. 462 613 428 (-)	996	G		NB-ARC domain-containing disease resistance protein	P-loop containing nucleoside triphosphate hydrolase
	TraesCS6D01G384200	6D	462 624 213 .. 462 632 335 (+)	8123	G	BP: metabolic process	Aconitate hydratase	Aconitase A/isopropylmalate dehydratase small subunit, swivel domain; Aconitase/3-isopropylmalate dehydratase large subunit, alpha/beta/alpha domain; Aconitase/Iron-responsive element-binding protein 2; Aconitase/3-isopropylmalate dehydratase, swivel; Aconitase/3-isopropylmalate dehydratase large subunit, alpha/beta/alpha, subdomain 1/3; Aconitase/3-isopropylmalate dehydratase large subunit, alph…
	TraesCS6D01G384300	6D	462 636 026 .. 462 634 503 (-)	1524	G	BP: drug transmembrane transport; MF: drug transmembrane transporter activity; MF: antiporter activity; CC: membrane; BP: transmembrane transport	Protein DETOXIFICATION	Multi antimicrobial extrusion protein
	TraesCS6D01G384400	6D	462 689 456 .. 462 691 719 (+)	2264	G	BP: drug transmembrane transport; MF: drug transmembrane transporter activity; MF: antiporter activity; CC: membrane; BP: transmembrane transport	Protein DETOXIFICATION	Multi antimicrobial extrusion protein
	TraesCS6D01G384500	6D	462 701 338 .. 462 704 773 (+)	3436	G	MF: RNA binding; BP: rRNA processing; BP: tRNA processing; MF: methyltransferase activity	rRNA 2'-O-methyltransferase fibrillarin 2	Fibrillarin; Fibrillarin, conserved site; S-adenosyl-L-methionine-dependent methyltransferase
	TraesCS6D01G384600	6D	462 839 386 .. 462 841 504 (+)	2119	TE?	MF: protein binding	F-box family protein	F-box domain; Leucine-rich repeat domain, L domain-like
	TraesCS6D01G384700	6D	462 849 027 .. 462 845 271 (-)	3757	TE		Protein FAR1-RELATED SEQUENCE 5	MULE transposase domain
	TraesCS6D01G384800	6D	462 854 967 .. 462 860 222 (+)	5256	G	MF: protein binding	Leucine-rich repeat receptor-like protein kinase family protein	Leucine-rich repeat; Leucine-rich repeat, typical subtype; Leucine-rich repeat-containing N-terminal, plant-type; Leucine-rich repeat domain, L domain-like
	TraesCS6D01G384900	6D	462 862 424 .. 462 867 403 (+)	4980	G	MF: ADP binding	Disease resistance protein (NBS-LRR class) family	NB-ARC; Leucine-rich repeat, typical subtype; Winged helix-turn-helix DNA-binding domain; Leucine rich repeat 4; P-loop containing nucleoside triphosphate hydrolase; Leucine-rich repeat domain, L domain-like
	TraesCS6D01G385000	6D	463 052 002 .. 463 051 150 (-)	853	G		Leucine-rich repeat receptor-like protein kinase family protein	Leucine-rich repeat-containing N-terminal, plant-type; Leucine-rich repeat domain, L domain-like
	TraesCS6D01G385100	6D	463 074 040 .. 463 072 503 (-)	1538	G	MF: protein binding	Leucine-rich repeat receptor-like protein kinase family protein	Leucine-rich repeat; Leucine-rich repeat-containing N-terminal, plant-type; Leucine-rich repeat domain, L domain-like
	TraesCS6D01G385200	6D	463 091 725 .. 463 078 378 (-)	13348	G	MF: protein binding	Leucine-rich repeat receptor-like protein kinase family protein	Leucine-rich repeat; Leucine-rich repeat-containing N-terminal, plant-type; Leucine-rich repeat domain, L domain-like
	TraesCS6D01G385300	6D	463 219 490 .. 463 224 557 (+)	5068	G	MF: GTPase activity; MF: GTP binding	Dynamin	Dynamin central domain; Dynamin, GTPase domain; Double-stranded RNA-binding domain; Dynamin superfamily; IPR027417: P-loop containing nucleoside triphosphate hydrolase; Dynamin-type guanine nucleotide-binding (G) domain
	TraesCS6D01G385400	6D	463 448 615 .. 463 445 414 (-)	3202	G		mesoderm induction early response protein
	TraesCS6D01G385500	6D	463 479 050 .. 463 478 360 (-)	691	G	CC: nucleosome; MF: DNA binding; CC: nucleus; MF: protein heterodimerization activity	Histone H2A	Histone H2A; Histone H2A/H2B/H3; Histone-fold; Histone H2A, C-terminal domain; Histone H2A conserved site
	TraesCS6D01G385600	6D	463 549 917 .. 463 546 853 (-)	3065	G	CC: integral component of membrane; BP: transmembrane transport	Na(+)/H(+) antiporter NhaB	Citrate transporter-like domain
	TraesCS6D01G385700	6D	463 555 921 .. 463 551 904 (-)	4018	G		Hydroxyproline-rich glycoprotein-like
	TraesCS6D01G385800	6D	463 644 392 .. 463 642 979 (-)	1414	G	MF: metalloendopeptidase activity; BP: proteolysis	Mitochondrial metalloendopeptidase OMA1	Peptidase M48
	TraesCS6D01G385900	6D	463 662 874 .. 463 661 503 (-)	1372	G	MF: metalloendopeptidase activity; BP: proteolysis	Mitochondrial metalloendopeptidase OMA1	Peptidase M48
	TraesCS6D01G386000	6D	463 683 651 .. 463 682 492 (-)	1160	G		Amyloid beta A4 precursor protein-binding family B member 2
	TraesCS6D01G386100	6D	463 746 961 .. 463 742 438 (-)	4524	G	MF: thiol-dependent ubiquitin-specific protease activity; CC: intracellular; BP: ubiquitin-dependent protein catabolic process	Ubiquitin carboxyl-terminal hydrolase	Peptidase C12, ubiquitin carboxyl-terminal hydrolase
	TraesCS6D01G386200	6D	463 756 903 .. 463 754 421 (-)	2483	G	MF: protein kinase activity; MF: protein serine/threonine kinase activity; MF: ATP binding; BP: protein phosphorylation	Serine/threonine-protein kinase	Protein kinase domain; Bulb-type lectin domain; PAN/Apple domain; Serine/threonine-protein kinase, active site; Protein kinase-like domain; Protein kinase, ATP binding site; S-receptor-like serine/threonine-protein kinase
	TraesCS6D01G386300	6D	463 776 072 .. 463 774 059 (-)	2014	G	MF: iron ion binding; MF: oxidoreductase activity, acting on paired donors, with incorporation or reduction of molecular oxygen; MF: heme binding; BP: oxidation-reduction process	Cytochrome P450, putative	Cytochrome P450; Cytochrome P450, E-class, group I; Cytochrome P450, conserved site
	TraesCS6D01G386400	6D	463 846 198 .. 463 850 419 (+)	4222	G	MF: ADP binding	Disease resistance protein	NB-ARC; Winged helix-turn-helix DNA-binding domain; P-loop containing nucleoside triphosphate hydrolase; Leucine-rich repeat domain, L domain-like
	TraesCS6D01G386500	6D	463 863 838 .. 463 865 436 (+)	1599	G	MF: protein kinase activity; MF: ATP binding; BP: protein phosphorylation	Serine/threonine-protein kinase	Protein kinase domain; PAN/Apple domain; Serine/threonine-protein kinase, active site; Protein kinase-like domain; Protein kinase, ATP binding site
	TraesCS6D01G386600	6D	463 873 939 .. 463 866 951 (-)	6989	G	MF: nucleic acid binding	Oligoribonuclease	Ribonuclease H-like domain; Exonuclease, RNase T/DNA polymerase III
	TraesCS6D01G386700	6D	464 064 465 .. 464 058 403 (-)	6063	G	MF: ADP binding	Disease resistance protein RPM1	NB-ARC; Winged helix-turn-helix DNA-binding domain; P-loop containing nucleoside triphosphate hydrolase; Leucine-rich repeat domain, L domain-like
	TraesCS6D01G386800	6D	464 116 883 .. 464 117 831 (+)	949	G	BP: defense response to bacterium; BP: defense response to fungus	Pathogenesis-related protein PR-4	Barwin domain; RlpA-like protein, double-psi beta-barrel domain; Barwin, conserved site
	TraesCS6D01G386900	6D	464 177 628 .. 464 173 108 (-)	4521	G	MF: ADP binding	Disease resistance protein RPM1	NB-ARC; Winged helix-turn-helix DNA-binding domain; P-loop containing nucleoside triphosphate hydrolase; Leucine-rich repeat domain, L domain-like
	TraesCS6D01G387000	6D	464 229 855 .. 464 228 162 (-)	1694	G		Remorin	Remorin, C-terminal
	TraesCS6D01G387100	6D	464 259 070 .. 464 260 919 (+)	1850	G		Mitochondrial import inner membrane translocase subunit tim50
	TraesCS6D01G387200	6D	464 279 837 .. 464 278 875 (-)	963	TE		Ta11-like non-LTR retrotransposon	Domain of unknown function DUF4283; Zinc knuckle CX2CX4HX4C
	TraesCS6D01G387300	6D	464 343 689 .. 464 346 509 (+)	2821	G		Divinyl reductase	NAD(P)-binding domain
	TraesCS6D01G387400	6D	464 404 857 .. 464 402 362 (-)	2496	G	MF: ADP binding	NBS-LRR disease resistance protein	NB-ARC; Winged helix-turn-helix DNA-binding domain; P-loop containing nucleoside triphosphate hydrolase; Leucine-rich repeat domain, L domain-like
	TraesCS6D01G387500	6D	464 433 100 .. 464 430 319 (-)	2782	G	MF: ADP binding	NBS-LRR disease resistance protein	NB-ARC; Winged helix-turn-helix DNA-binding domain; P-loop containing nucleoside triphosphate hydrolase; Leucine-rich repeat domain, L domain-like
	TraesCS6D01G387600	6D	464 482 957 .. 464 483 706 (+)	750	TE?	MF: DNA binding; MF: zinc ion binding	Zinc finger A20 and AN1 domain-containing stress-associated protein	Zinc finger, AN1-type; Zinc finger, A20-type
	TraesCS6D01G387700	6D	464 497 129 .. 464 495 035 (-)	2095	G	MF: iron ion binding; MF: oxidoreductase activity, acting on paired donors, with incorporation or reduction of molecular oxygen; MF: heme binding; BP: oxidation-reduction process	Cytochrome P450	Cytochrome P450; Cytochrome P450, E-class, group I; Cytochrome P450, conserved site
	TraesCS6D01G387900	6D	464 675 802 .. 464 673 973 (-)	1830	TE?	MF: nucleic acid binding	Zinc finger family protein	Zinc finger C2H2-type
	TraesCS6D01G388000	6D	464 717 061 .. 464 712 935 (-)	4127	G	MF: hydrolase activity	Serine/threonine-protein phosphatase	Calcineurin-like phosphoesterase domain, ApaH type; Serine/threonine-specific protein phosphatase/bis(5-nucleosyl)-tetraphosphatase; Metallo-dependent phosphatase-like; Serine-threonine protein phosphatase, N-terminal
	TraesCS6D01G388100	6D	464 724 399 .. 464 718 338 (-)	6062	G	BP: nuclear-transcribed mRNA catabolic process, nonsense-mediated decay	Protein SMG8	Smg8/Smg9
	TraesCS6D01G388200	6D	464 731 418 .. 464 728 511 (-)	2908	G		transmembrane protein, putative (DUF594)	Protein of unknown function DUF594; Domain of unknown function DUF4220
	TraesCS6D01G388300	6D	464 737 794 .. 464 735 277 (-)	2518	G	MF: Rho guanyl-nucleotide exchange factor activity	Rop guanine nucleotide exchange factor, putative	PRONE domain
	TraesCS6D01G388400	6D	464 744 849 .. 464 738 417 (-)	6433	G	MF: protein binding	Smad/FHA domain protein	Forkhead-associated (FHA) domain; SMAD/FHA domain
	TraesCS6D01G388500	6D	464 746 981 .. 464 749 553 (+)	2573	G		Transmembrane protein, putative
	TraesCS6D01G388600	6D	464 757 821 .. 464 758 234 (+)	414	G		Protein RRP5-like protein
	TraesCS6D01G388700	6D	464 766 201 .. 464 761 742 (-)	4460	G	MF: methyltransferase activity; MF: O-methyltransferase activity	O-methyltransferase	O-methyltransferase, family 2; Winged helix-turn-helix DNA-binding domain; O-methyltransferase COMT-type; S-adenosyl-L-methionine-dependent methyltransferase
	TraesCS6D01G388800	6D	464 792 168 .. 464 790 915 (-)	1254	G	MF: ADP binding	disease resistance protein (TIR-NBS class)	NB-ARC; P-loop containing nucleoside triphosphate hydrolase
	TraesCS6D01G388900	6D	464 800 127 .. 464 795 931 (-)	4197	G	MF: ADP binding	Disease resistance protein RPM1	NB-ARC; Winged helix-turn-helix DNA-binding domain; P-loop containing nucleoside triphosphate hydrolase; Leucine-rich repeat domain, L domain-like
	TraesCS6D01G389000	6D	464 830 244 .. 464 831 016 (+)	773	G	MF: protein binding; MF: zinc ion binding	RING/U-box superfamily protein	Zinc finger, RING-type; Zinc finger, RING/FYVE/PHD-type
	TraesCS6D01G389100	6D	464 838 474 .. 464 832 615 (-)	5860	G	MF: protein binding; MF: zinc ion binding	RING/U-box superfamily protein	Zinc finger, RING-type
wsnp_Ex_c4480_8056354	TraesCS6D01G389200	6D	464 951 295 .. 464 943 391 (-)	7905	G	MF: DNA binding; MF: protein binding; CC: nucleus; MF: oxidoreductase activity; BP: oxidation-reduction process	Lysine-specific histone demethylase 1-3-like protein	Amine oxidase; SWIRM domain; Homeobox domain-like; Winged helix-turn-helix DNA-binding domain; Transcription factor IIS, N-terminal; FAD/NAD(P)-binding domain
AX-158600736	TraesCS6D01G389200	6D	464 951 295 .. 464 943 391 (-)	7905	G	MF: DNA binding; MF: protein binding; CC: nucleus; MF: oxidoreductase activity; BP: oxidation-reduction process	Lysine-specific histone demethylase 1-3-like protein	Amine oxidase; SWIRM domain; Homeobox domain-like; Winged helix-turn-helix DNA-binding domain; Transcription factor IIS, N-terminal; FAD/NAD(P)-binding domain
	TraesCS6D01G389300	6D	464 979 715 .. 464 980 121 (+)	407	TE?	MF: nucleic acid binding	tRNA-2-methylthio-N(6)-dimethylallyladenosine synthase	Ribonuclease H-like domain
	TraesCS6D01G389400	6D	464 984 388 .. 464 986 028 (+)	1641	G	MF: transporter activity; BP: transport; CC: membrane	Aquaporin	Major intrinsic protein; Major intrinsic protein, conserved site; Aquaporin-like
	TraesCS6D01G389500	6D	465 011 634 .. 465 010 001 (-)	1634	G	MF: transporter activity; BP: transport; CC: membrane	Aquaporin	Major intrinsic protein; Major intrinsic protein, conserved site; Aquaporin-like
	TraesCS6D01G389600	6D	465 046 144 .. 465 040 160 (-)	5985	G	MF: aspartic-type endopeptidase activity; CC: integral component of membrane	Signal peptide peptidase-like protein	PA domain; Presenilin/signal peptide peptidase; Peptidase A22B, signal peptide peptidase
	TraesCS6D01G389700	6D	465 065 606 .. 465 064 293 (-)	1314	TE?		F-box domain containing protein-like	Domain unknown function DUF295
	TraesCS6D01G389800	6D	465 067 877 .. 465 073 799 (+)	5923	G	MF: protein binding	Acyl-CoA-binding domain-containing protein 4	Kelch repeat type 1; Kelch-type beta propeller
	TraesCS6D01G389900	6D	465 075 037 .. 465 073 377 (-)	1661	G	MF: catalytic activity; BP: metabolic process	4-coumarate-CoA ligase-like protein	AMP-dependent synthetase/ligase
	TraesCS6D01G390000	6D	465 098 216 .. 465 101 091 (+)	2876	G	MF: structural constituent of ribosome; CC: intracellular; CC: ribosome; BP: translation	50S ribosomal protein L9	Ribosomal protein L9/RNase H1, N-terminal; Ribosomal protein L9, C-terminal; Ribosomal protein L9, N-terminal; Ribosomal protein L9, bacteria/chloroplast
	TraesCS6D01G390100	6D	465 201 769 .. 465 208 087 (+)	6319	G	MF: ATP binding; MF: phosphatidylinositol phosphate kinase activity; MF: 1-phosphatidylinositol-4-phosphate 5-kinase activity; BP: phosphatidylinositol metabolic process	Phosphatidylinositol-4-phosphate 5-kinase, putative	Phosphatidylinositol-4-phosphate 5-kinase, core; MORN motif; Phosphatidylinositol-4-phosphate 5-kinase, plant; Phosphatidylinositol-4-phosphate 5-kinase, C-terminal; Phosphatidylinositol-4-phosphate 5-kinase, N-terminal domain
	TraesCS6D01G390200	6D	465 213 805 .. 465 209 318 (-)	4488	G	MF: DNA binding; BP: regulation of transcription, DNA-templated	NAC domain protein	NAC domain
	TraesCS6D01G390300	6D	465 348 363 .. 465 346 006 (-)	2358	TE?	MF: protein binding	F-box family protein	F-box domain; Leucine-rich repeat domain, L domain-like
	TraesCS6D01G390400	6D	465 376 207 .. 465 375 600 (-)	608	TE?		F-box-like/WD repeat-containing protein TBL1XR1
	TraesCS6D01G390500	6D	465 543 463 .. 465 543 645 (+)	183	TE		Transposon protein, putative, Mutator sub-class
	TraesCS6D01G390600	6D	465 745 084 .. 465 742 668 (-)	2417	TE?	MF: protein binding	F-box family protein	F-box domain; Leucine-rich repeat domain, L domain-like
	TraesCS6D01G390700	6D	465 953 626 .. 465 960 147 (+)	6522	G		dyggve-melchior-clausen syndrome protein
	TraesCS6D01G390800	6D	465 967 109 .. 465 964 812 (-)	2298	TE?	MF: protein binding	F-box family protein	F-box domain; Leucine-rich repeat domain, L domain-like
	TraesCS6D01G390900	6D	465 983 421 .. 465 982 457 (-)	965	G		Splicing factor 3B subunit 2	PSP, proline-rich
	TraesCS6D01G391000	6D	466 131 198 .. 466 129 789 (-)	1410	TE?	MF: protein binding	F-box family protein	F-box domain; Leucine-rich repeat domain, L domain-like
	TraesCS6D01G391100	6D	466 265 476 .. 466 268 066 (+)	2591	TE?	MF: protein binding	F-box family protein	F-box domain; Leucine-rich repeat domain, L domain-like
	TraesCS6D01G391200	6D	466 272 093 .. 466 268 414 (-)	3680	G		Hepatocellular carcinoma-associated antigen 59 family protein, expressed	Hepatocellular carcinoma-associated antigen 59
	TraesCS6D01G391300	6D	466 328 445 .. 466 331 387 (+)	2943	TE?	MF: protein binding	F-box family protein	F-box domain; Leucine-rich repeat domain, L domain-like
	TraesCS6D01G391400	6D	466 381 934 .. 466 382 182 (+)	249	TE	MF: nucleic acid binding; MF: zinc ion binding	Transposon protein, putative, Mutator sub-class, expressed	Zinc finger, CCHC-type
	TraesCS6D01G391500	6D	466 528 278 .. 466 526 775 (-)	1504	TE?		F-box/RNI-like superfamily protein	Leucine-rich repeat domain, L domain-like
	TraesCS6D01G391600	6D	466 530 172 .. 466 536 039 (+)	5868	TE	MF: zinc ion binding	Protein FAR1-RELATED SEQUENCE 5	FAR1 DNA binding domain; Zinc finger, SWIM-type; MULE transposase domain
	TraesCS6D01G391700	6D	466 544 617 .. 466 545 658 (+)	1042	G		OSBP(oxysterol binding protein)-related protein 4C	Leucine-rich repeat domain, L domain-like
	TraesCS6D01G391800	6D	466 552 817 .. 466 549 961 (-)	2857	TE?	MF: protein binding	F-box/RNI-like/FBD-like domains-containing protein	F-box domain; Leucine-rich repeat domain, L domain-like
	TraesCS6D01G391900	6D	466 621 832 .. 466 624 063 (+)	2232	TE?	MF: protein binding	F-box family protein	F-box domain; Leucine-rich repeat domain, L domain-like
	TraesCS6D01G392000	6D	466 739 606 .. 466 734 600 (-)	5007	G		Acetate kinase
	TraesCS6D01G392100	6D	466 909 390 .. 466 907 866 (-)	1525	G	MF: hydrolase activity, hydrolyzing O-glycosyl compounds; CC: cell wall; BP: carbohydrate metabolic process; BP: cellular glucan metabolic process; BP: xyloglucan metabolic process; MF: xyloglucan:xyloglucosyl transferase activity;BP: cell wall biogenesis; CC: apoplast	Xyloglucan endotransglucosylase/hydrolase	Glycoside hydrolase family 16; Glycoside hydrolase, family 16, active site; Beta-glucanase; Xyloglucan endo-transglycosylase, C-terminal; Concanavalin A-like lectin/glucanase domain; Xyloglucan endotransglucosylase/hydrolase
	TraesCS6D01G392200	6D	466 937 543 .. 466 935 871 (-)	1673	G	MF: ADP binding	NBS-LRR-like resistance protein	NB-ARC; P-loop containing nucleoside triphosphate hydrolase
	TraesCS6D01G392300	6D	466 943 538 .. 466 944 867 (+)	1330	G		Photosystem II 22 kDa, chloroplastic	Chlorophyll a/b binding protein domain
	TraesCS6D01G392400	6D	466 999 116 .. 466 999 490 (+)	375	TE?	MF: protein binding	F-box domain containing protein, expressed	F-box domain
	TraesCS6D01G392500	6D	467 009 611 .. 467 007 359 (-)	2253	G	MF: protein kinase activity; MF: ATP binding; BP: protein phosphorylation; MF: carbohydrate binding	Kinase, putative	Protein kinase domain; Legume lectin domain; Serine-threonine/tyrosine-protein kinase, catalytic domain; Serine/threonine-protein kinase, active site; Protein kinase-like domain; Concanavalin A-like lectin/glucanase domain; Protein kinase, ATP binding site
	TraesCS6D01G392600	6D	467 010 060 .. 467 011 685 (+)	1626	G	MF: protein kinase activity; MF: ATP binding; BP: protein phosphorylation; MF: carbohydrate binding	Receptor lectin kinase	Protein kinase domain; Legume lectin domain; Serine/threonine-protein kinase, active site; Protein kinase-like domain; Concanavalin A-like lectin/glucanase domain; Protein kinase, ATP binding site
	TraesCS6D01G392700	6D	467 036 481 .. 467 030 905 (-)	5577	TE?	MF: nucleic acid binding; MF: ATP binding	ATP-dependent RNA helicase	Helicase, C-terminal; DEAD/DEAH box helicase domain; Helicase superfamily 1/2, ATP-binding domain; RNA helicase, DEAD-box type, Q motif; P-loop containing nucleoside triphosphate hydrolase
	TraesCS6D01G392800	6D	467 036 757 .. 467 040 288 (+)	3532	G		ADP-L-glycero-D-manno-heptose-6-epimerase	NAD(P)-binding domain; RmlD-like substrate binding domain
	TraesCS6D01G392900	6D	467 040 765 .. 467 049 925 (+)	9161	G	MF: nucleic acid binding	RNA-binding region RNP-1	RNA recognition motif domain
	TraesCS6D01G393100	6D	467 078 824 .. 467 085 044 (+)	6221	G		titan9
	TraesCS6D01G393200	6D	467 097 237 .. 467 093 084 (-)	4154	G	MF: electron carrier activity	Electron transfer flavoprotein beta-subunit	Electron transfer flavoprotein, beta-subunit, conserved site; Electron transfer flavoprotein, beta subunit; Rossmann-like alpha/beta/alpha sandwich fold; Electron transfer flavoprotein, alpha/beta-subunit, N-terminal
	TraesCS6D01G393300	6D	467 194 390 .. 467 187 916 (-)	6475	G	MF: protein binding	Leucine-rich repeat receptor-like protein kinase family protein, putative	Leucine-rich repeat; Leucine-rich repeat, typical subtype; Leucine-rich repeat domain, L domain-like
	TraesCS6D01G393400	6D	467 201 522 .. 467 200 683 (-)	840	G		Aldolase superfamily protein
	TraesCS6D01G393500	6D	467 303 229 .. 467 306 974 (+)	3746	G	MF: iron ion binding MF: oxidoreductase activity; MF: oxidoreductase activity, acting on paired donors, with incorporation or reduction of molecular oxygen; MF: L-ascorbic acid binding; BP: oxidation-reduction process	Prolyl 4-hydroxylase alpha subunit, putative	Oxoglutarate/iron-dependent dioxygenase; Prolyl 4-hydroxylase, alpha subunit
	TraesCS6D01G393600	6D	467 313 021 .. 467 318 437 (+)	5417	G		Sucrose transporter	Major facilitator superfamily domain
	TraesCS6D01G393700	6D	467 320 007 .. 467 318 550 (-)	1458	G	MF: protein binding; MF: chaperone binding	BAG family molecular chaperone regulator 5	IQ motif, EF-hand binding site; BAG domain
	TraesCS6D01G393800	6D	467 547 534 .. 467 545 182 (-)	2353	G	MF: protein binding; MF: chaperone binding	BAG family molecular chaperone regulator 5	IQ motif, EF-hand binding site; BAG domain
	TraesCS6D01G393900	6D	467 772 217 .. 467 778 354 (+)	6138	G	CC: nucleus	Splicing factor 3B subunit 2	PSP, proline-rich; Domain of unknown function DUF382
	TraesCS6D01G394000	6D	467 780 222 .. 467 781 941 (+)	1720	G		Prefoldin chaperone subunit family protein
	TraesCS6D01G394100	6D	467 802 933 .. 467 797 621 (-)	5313	G	MF: DNA binding; MF: ADP binding	Disease resistance protein (NBS-LRR class) family	NB-ARC; Zinc finger, BED-type; Leucine-rich repeat, cysteine-containing subtype; Winged helix-turn-helix DNA-binding domain; P-loop containing nucleoside triphosphate hydrolase; Leucine-rich repeat domain, L domain-like
	TraesCS6D01G394200	6D	467 808 956 .. 467 808 597 (-)	360	G		Serine/threonine-protein kinase	Protein of unknown function DUF3681
	TraesCS6D01G394300	6D	467 815 722 .. 467 814 079 (-)	1644	G	MF: ADP binding	Disease resistance protein (NBS-LRR class) family	NB-ARC; P-loop containing nucleoside triphosphate hydrolase
	TraesCS6D01G394400	6D	467 828 184 .. 467 833 388 (+)	5205	G	MF: DNA binding; MF: ADP binding	NBS-LRR disease resistance protein-like protein	NB-ARC; Zinc finger, BED-type; Leucine-rich repeat, cysteine-containing subtype; Winged helix-turn-helix DNA-binding domain; P-loop containing nucleoside triphosphate hydrolase; Leucine-rich repeat domain, L domain-like
	TraesCS6D01G394500	6D	467 836 130 .. 467 850 699 (+)	14570	G	MF: ADP binding	Disease resistance protein RPM1	NB-ARC; Winged helix-turn-helix DNA-binding domain; P-loop containing nucleoside triphosphate hydrolase; Leucine-rich repeat domain, L domain-like
	TraesCS6D01G394600	6D	467 855 922 .. 467 861 187 (+)	5266	G	MF: protein kinase activity; MF: calcium ion binding MF: protein binding;MF: ATP binding; BP: protein phosphorylation; MF: polysaccharide binding	Protein kinase family protein	Protein kinase domain; EGF-like domain; EGF-like calcium-binding domain; Serine/threonine-protein kinase, active site; Protein kinase-like domain; Protein kinase, ATP binding site; EGF-like calcium-binding, conserved site; Wall-associated receptor kinase, galacturonan-binding domain
	TraesCS6D01G394700	6D	467 907 868 .. 467 913 971 (+)	6104	G	MF: ADP binding	Disease resistance protein RPM1	NB-ARC; Winged helix-turn-helix DNA-binding domain; P-loop containing nucleoside triphosphate hydrolase; Leucine-rich repeat domain, L domain-like
	TraesCS6D01G394800	6D	467 919 741 .. 467 914 131 (-)	5611	G		Testis-expressed sequence 2 protein	PH domain-like
	TraesCS6D01G394900	6D	467 927 474 .. 467 930 368 (+)	2895	G	MF: protein binding	Ankyrin repeat protein family-like protein	Ankyrin repeat; Ankyrin repeat-containing domain; PGG domain
	TraesCS6D01G395000	6D	467 934 379 .. 467 931 726 (-)	2654	G		Plant/F9H3-4 protein	Protein of unknown function DUF789
	TraesCS6D01G395100	6D	467 986 993 .. 467 989 757 (+)	2765	G	CC: small-subunit processome	rRNA-processing protein UTP23 like	rRNA-processing protein Fcf1/Utp23; PIN domain-like
	TraesCS6D01G395200	6D	467 996 688 .. 467 992 901 (-)	3788	G	MF: protein binding	Ankyrin repeat protein family-like protein	Ankyrin repeat; Ankyrin repeat-containing domain; PGG domain
	TraesCS6D01G395300	6D	468 017 119 .. 468 013 936 (-)	3184	G	MF: protein binding	Ankyrin repeat protein family-like protein	Ankyrin repeat; Ankyrin repeat-containing domain; PGG domain
468 008 534 - 474 017 962
BobWhite_c13435_700	TraesCS6D01G395300	6D	468 017 119 .. 468 013 936 (-)	3184	G	MF: protein binding	Ankyrin repeat protein family-like protein	Ankyrin repeat; Ankyrin repeat-containing domain; PGG domain
	TraesCS6D01G395400	6D	468 060 860 .. 468 056 098 (-)	4763	G	MF: protein kinase activity; MF: calcium ion binding; MF: protein binding; MF: ATP binding; BP: protein phosphorylation; MF: polysaccharide binding	Receptor-like protein kinase	EGF-type aspartate/asparagine hydroxylation site; Protein kinase domain; EGF-like domain; Serine-threonine/tyrosine-protein kinase, catalytic domain; EGF-like calcium-binding domain; Serine/threonine-protein kinase, active site; Protein kinase-like domain; Protein kinase, ATP binding site; EGF-like calcium-binding, conserved site; Wall-associated receptor kinase, galacturonan-binding domain
	TraesCS6D01G395500	6D	468 092 216 .. 468 087 600 (-)	4617	G	MF: protein binding	Ankyrin repeat protein family-like protein	Ankyrin repeat; Ankyrin repeat-containing domain; PGG domain
	TraesCS6D01G395600	6D	468 100 085 .. 468 095 423 (-)	4663	G	MF: protein kinase activity; MF: calcium ion binding; MF: protein binding; MF: ATP binding; BP: protein phosphorylation; MF: polysaccharide binding	Protein kinase	EGF-type aspartate/asparagine hydroxylation site; Protein kinase domain; EGF-like domain; Serine-threonine/tyrosine-protein kinase, catalytic domain; EGF-like calcium-binding domain; Serine/threonine-protein kinase, active site; Protein kinase-like domain; Protein kinase, ATP binding site; EGF-like calcium-binding, conserved site; Wall-associated receptor kinase, galacturonan-binding domain
	TraesCS6D01G395700	6D	468 153 328 .. 468 145 787 (-)	7542	G	MF: protein kinase activity; MF: calcium ion binding; MF: protein binding; MF: ATP binding; BP: protein phosphorylation; MF: polysaccharide binding	Receptor-like protein kinase	EGF-type aspartate/asparagine hydroxylation site; Protein kinase domain; EGF-like domain; Serine-threonine/tyrosine-protein kinase, catalytic domain; EGF-like calcium-binding domain; Serine/threonine-protein kinase, active site; Protein kinase-like domain; Protein kinase, ATP binding site; EGF-like calcium-binding, conserved site; Wall-associated receptor kinase, galacturonan-binding domain
	TraesCS6D01G395800	6D	468 171 399 .. 468 167 488 (-)	3912	G	MF: protein kinase activity; MF: calcium ion binding; MF: protein binding; MF: ATP binding; BP: protein phosphorylation	Receptor-like protein kinase	EGF-type aspartate/asparagine hydroxylation site; Protein kinase domain; EGF-like domain; Serine-threonine/tyrosine-protein kinase, catalytic domain; EGF-like calcium-binding domain; Serine/threonine-protein kinase, active site; Protein kinase-like domain; Protein kinase, ATP binding site; EGF-like calcium-binding, conserved site
	TraesCS6D01G395900	6D	468 185 235 .. 468 180 708 (-)	4528	G	MF: protein kinase activity;MF: calcium ion binding; MF: protein binding; MF: ATP binding; BP: protein phosphorylation; MF: polysaccharide binding	Protein kinase family protein	EGF-type aspartate/asparagine hydroxylation site; Protein kinase domain; EGF-like domain; Serine-threonine/tyrosine-protein kinase, catalytic domain; EGF-like calcium-binding domain; Serine/threonine-protein kinase, active site; Protein kinase-like domain; Protein kinase, ATP binding site; EGF-like calcium-binding, conserved site; Wall-associated receptor kinase, galacturonan-binding domain
	TraesCS6D01G396000	6D	468 254 368 .. 468 251 972 (-)	2397	G		Disease resistance protein (NBS-LRR class) family	Leucine-rich repeat domain, L domain-like
	TraesCS6D01G396100	6D	468 657 803 .. 468 654 503 (-)	3301	G	MF: protein binding	Ankyrin repeat protein family-like protein	Ankyrin repeat; Ankyrin repeat-containing domain; PGG domain
	TraesCS6D01G396200	6D	468 689 878 .. 468 690 595 (+)	718	G		tRNA-dihydrouridine(47) synthase [NAD(P)(+)]
	TraesCS6D01G396300	6D	468 811 981 .. 468 809 424 (-)	2558	G		E3 ubiquitin-protein ligase
	TraesCS6D01G396400	6D	468 833 593 .. 468 836 613 (+)	3021	G		Endosomal targeting BRO1-like domain-containing protein	BRO1 domain
	TraesCS6D01G396500	6D	468 839 593 .. 468 844 556 (+)	4964	G		WRKY transcription factor-like protein
	TraesCS6D01G396600	6D	468 871 948 .. 468 876 139 (+)	4192	G	MF: ADP binding	NBS-LRR disease resistance protein-like protein	NB-ARC; Winged helix-turn-helix DNA-binding domain; P-loop containing nucleoside triphosphate hydrolase; Leucine-rich repeat domain, L domain-like
	TraesCS6D01G396700	6D	468 910 372 .. 468 914 734 (+)	4363	G	MF: ADP binding	Disease resistance protein (NBS-LRR class) family	NB-ARC; Winged helix-turn-helix DNA-binding domain; P-loop containing nucleoside triphosphate hydrolase; Leucine-rich repeat domain, L domain-like
	TraesCS6D01G396800	6D	469 050 560 .. 469 054 768 (+)	4209	G	MF: ADP binding	Disease resistance protein (NBS-LRR class) family	NB-ARC; Winged helix-turn-helix DNA-binding domain; P-loop containing nucleoside triphosphate hydrolase; Leucine-rich repeat domain, L domain-like
	TraesCS6D01G396900	6D	469 066 671 .. 469 070 557 (+)	3887	G	MF: protein kinase activity; MF: protein binding; MF: ATP binding; BP: protein phosphorylation	Leucine-rich receptor-like protein kinase family protein	Protein kinase domain; Leucine-rich repeat; Leucine-rich repeat, typical subtype; Serine/threonine-protein kinase, active site; Protein kinase-like domain; Protein kinase, ATP binding site; Leucine-rich repeat domain, L domain-like
	TraesCS6D01G397000	6D	469 205 255 .. 469 207 520 (+)	2266	G		Transcription factor, putative	Transcription factor, TCP; Transcription factor TCP subgroup
	TraesCS6D01G397100	6D	469 236 211 .. 469 236 498 (+)	288	G	MF: DNA binding	B3 domain-containing protein	B3 DNA binding domain; DNA-binding pseudobarrel domain
	TraesCS6D01G397200	6D	469 246 563 .. 469 250 473 (+)	3911	G	MF: peroxidase activity; BP: response to oxidative stress; MF: heme binding; BP: oxidation-reduction process	Peroxidase	Haem peroxidase, plant/fungal/bacterial; Plant ascorbate peroxidase; IPR010255: Haem peroxidase; Peroxidases heam-ligand binding site
	TraesCS6D01G397300	6D	469 299 121 .. 469 302 138 (+)	3018	TE		Transposon protein, putative, CACTA, En/Spm sub-class	Ribonuclease H1, N-terminal
	TraesCS6D01G397400	6D	469 310 371 .. 469 311 897 (+)	1527	G		Anthocyanin 3'-O-beta-glucosyltransferase
	TraesCS6D01G397500	6D	469 344 725 .. 469 344 083 (-)	643	G		calcium-dependent protein kinase 18
	TraesCS6D01G397600	6D	469 375 071 .. 469 371 105 (-)	3967	TE?	MF: protein binding	F-box domain containing protein, expressed	F-box domain
	TraesCS6D01G397700	6D	469 372 538 .. 469 373 038 (+)	501	G		Protein kinase superfamily protein
	TraesCS6D01G397800	6D	469 392 725 .. 469 391 149 (-)	1577	G		Gibberellin-regulated family protein	Gibberellin regulated protein
	TraesCS6D01G397900	6D	469 397 320 .. 469 394 238 (-)	3083	G	MF: prenyltransferase activity; BP: ubiquinone biosynthetic process; CC: integral component of membrane; MF: transferase activity, transferring alkyl or aryl (other than methyl) groups	4-hydroxybenzoate octaprenyltransferase	UbiA prenyltransferase family; 4-hydroxybenzoate polyprenyltransferase; UbiA prenyltransferase conserved site; 4-hydroxybenzoate octaprenyltransferase
	TraesCS6D01G398000	6D	469 521 727 .. 469 488 833 (-)	32895	G	MF: protein binding	LisH and RanBPM domains containing protein	LIS1 homology motif; CTLH, C-terminal LisH motif; CRA domain; CTLH/CRA C-terminal to LisH motif domain
	TraesCS6D01G398100	6D	469 538 384 .. 469 534 425 (-)	3960	G	MF: DNA binding; CC: nucleus; BP: DNA replication; BP: DNA repair; BP: DNA recombination	Replication protein A 32 kDa subunit	Winged helix-turn-helix DNA-binding domain; Nucleic acid-binding, OB-fold; Replication factor A protein 2; Replication protein A, C-terminal
	TraesCS6D01G398200	6D	469 552 737 .. 469 553 550 (+)	814	G		Ripening-related protein	RlpA-like protein, double-psi beta-barrel domain
	TraesCS6D01G398300	6D	469 579 729 .. 469 574 103 (-)	5627	G	MF: protein binding	C2 calcium/lipid-binding domain, CaLB	C2 domain
	TraesCS6D01G398400	6D	469 583 792 .. 469 585 562 (+)	1771	G		TCP-1/cpn60 chaperonin family protein
	TraesCS6D01G398500	6D	469 615 841 .. 469 620 058 (+)	4218	TE?	MF: protein binding	F-box protein	F-box domain; WD40/YVTN repeat-like-containing domain; F-box associated interaction domain
	TraesCS6D01G398600	6D	469 752 009 .. 469 751 149 (-)	861	G	MF: ADP binding	Disease resistance protein RPM1	NB-ARC; P-loop containing nucleoside triphosphate hydrolase
	TraesCS6D01G398700	6D	469 792 305 .. 469 784 939 (-)	7367	G	MF: ADP binding	Disease resistance protein RPM1	NB-ARC; Winged helix-turn-helix DNA-binding domain; P-loop containing nucleoside triphosphate hydrolase; Leucine-rich repeat domain, L domain-like
	TraesCS6D01G398800	6D	469 799 822 .. 469 804 436 (+)	4615	G	MF: ADP binding	Rp1-like protein	NB-ARC; Winged helix-turn-helix DNA-binding domain; P-loop containing nucleoside triphosphate hydrolase; Leucine-rich repeat domain, L domain-like
	TraesCS6D01G398900	6D	469 813 092 .. 469 811 728 (-)	1365	G	MF: ADP binding	Disease resistance protein (NBS-LRR class) family	NB-ARC; P-loop containing nucleoside triphosphate hydrolase
	TraesCS6D01G399000	6D	469 832 551 .. 469 828 078 (-)	4474	G	MF: ADP binding	NBS-LRR class disease resistance protein	NB-ARC; Winged helix-turn-helix DNA-binding domain; P-loop containing nucleoside triphosphate hydrolase; Leucine-rich repeat domain, L domain-like
	TraesCS6D01G399100	6D	469 911 882 .. 469 920 136 (+)	8255	G	MF: ADP binding	Disease resistance protein RPM1	NB-ARC; Leucine-rich repeat, typical subtype; AAA+ ATPase domain; Winged helix-turn-helix DNA-binding domain; P-loop containing nucleoside triphosphate hydrolase; Leucine-rich repeat domain, L domain-like
	TraesCS6D01G399200	6D	469 931 507 .. 469 929 933 (-)	1575	G	MF: ADP binding	Disease resistance protein RPM1	NB-ARC; Winged helix-turn-helix DNA-binding domain; P-loop containing nucleoside triphosphate hydrolase; Leucine-rich repeat domain, L domain-like
	TraesCS6D01G399300	6D	469 933 477 .. 469 932 746 (-)	732	G		Disease resistance protein RPM1
	TraesCS6D01G399400	6D	469 940 282 .. 469 936 714 (-)	3569	G	MF: ADP binding	Disease resistance protein RPM1	NB-ARC; AAA+ ATPase domain; Winged helix-turn-helix DNA-binding domain; P-loop containing nucleoside triphosphate hydrolase; Leucine-rich repeat domain, L domain-like
	TraesCS6D01G399500	6D	469 969 487 .. 469 962 716 (-)	6772	G	MF: ADP binding	NBS-LRR-like resistance protein	NB-ARC; Winged helix-turn-helix DNA-binding domain; P-loop containing nucleoside triphosphate hydrolase; Leucine-rich repeat domain, L domain-like
	TraesCS6D01G399600	6D	469 990 936 .. 469 984 909 (-)	6028	G	MF: ADP binding	NBS-LRR-like resistance protein	NB-ARC; Winged helix-turn-helix DNA-binding domain; P-loop containing nucleoside triphosphate hydrolase; Leucine-rich repeat domain, L domain-like
	TraesCS6D01G399700	6D	469 991 140 .. 469 990 949 (-)	192	G		Disease resistance protein RPM1
	TraesCS6D01G399800	6D	470 040 421 .. 470 045 031 (+)	4611	G		AP-5 complex subunit beta-1	Armadillo-like helical
	TraesCS6D01G399900	6D	470 046 212 .. 470 047 105 (+)	894	G		transmembrane protein, putative (DUF594)	Domain of unknown function DUF4220
	TraesCS6D01G400000	6D	470 047 792 .. 470 048 430 (+)	639	G		transmembrane protein, putative (DUF594)	Protein of unknown function DUF594
	TraesCS6D01G400100	6D	470 066 818 .. 470 065 500 (-)	1319	G		Cortactin-binding protein 2
	TraesCS6D01G400200	6D	470 082 637 .. 470 087 763 (+)	5127	G	MF: protein kinase activity; MF: ATP binding; BP: protein phosphorylation	receptor kinase 2	Protein kinase domain; Serine/threonine-protein kinase, active site; IPR011009: Protein kinase-like domain; Protein kinase, ATP binding site; Phloem protein 2-like
	TraesCS6D01G400300	6D	470 096 737 .. 470 098 901 (+)	2165	G	MF: ADP binding	NBS-LRR disease resistance protein	NB-ARC; Winged helix-turn-helix DNA-binding domain; P-loop containing nucleoside triphosphate hydrolase
	TraesCS6D01G400400	6D	470 098 964 .. 470 100 529 (+)	1566	G		NBS-LRR-like resistance protein	Leucine-rich repeat, typical subtype; Leucine-rich repeat domain, L domain-like
	TraesCS6D01G400500	6D	470 104 546 .. 470 102 303 (-)	2244	G		transmembrane protein, putative (DUF594)	Protein of unknown function DUF594; Domain of unknown function DUF4220
	TraesCS6D01G400600	6D	470 288 883 .. 470 290 972 (+)	2090	G		Transmembrane protein, putative (DUF247)	Protein of unknown function DUF247, plant
	TraesCS6D01G400700	6D	470 298 475 .. 470 293 677 (-)	4799	G	MF: ADP binding	NBS-LRR-like resistance protein	NB-ARC; Leucine-rich repeat, typical subtype; Winged helix-turn-helix DNA-binding domain; P-loop containing nucleoside triphosphate hydrolase; Leucine-rich repeat domain, L domain-like
	TraesCS6D01G400800	6D	470 325 266 .. 470 319 847 (-)	5420	G		U-box domain-containing protein 62	Zinc finger, RING/FYVE/PHD-type; Isopenicillin N synthase-like
	TraesCS6D01G400900	6D	470 352 737 .. 470 352 027 (-)	711	G		Mediator of RNA polymerase II transcription subunit 32
	TraesCS6D01G401000	6D	470 543 537 .. 470 544 394 (+)	858	G		60 kDa chaperonin
	TraesCS6D01G401100	6D	470 573 067 .. 470 574 835 (+)	1769	G	MF: protein binding	Pentatricopeptide repeat-containing protein	Pentatricopeptide repeat; Tetratricopeptide-like helical domain
	TraesCS6D01G401200	6D	470 603 902 .. 470 602 034 (-)	1869	G		Protease	Domain of unknown function DUF3067
	TraesCS6D01G401300	6D	470 614 486 .. 470 613 593 (-)	894	G	MF: enzyme inhibitor activity	Plant invertase/pectin methylesterase inhibitor superfamily protein	Pectinesterase inhibitor domain
	TraesCS6D01G401400	6D	470 618 692 .. 470 618 108 (-)	585	G	MF: enzyme inhibitor activity	Plant invertase/pectin methylesterase inhibitor	Pectinesterase inhibitor domain
	TraesCS6D01G401500	6D	470 630 683 .. 470 625 324 (-)	5360	G	MF: metalloendopeptidase activity; BP: proteolysis	Mitochondrial intermediate peptidase	Peptidase M3A/M3B catalytic domain; Neurolysin/Thimet oligopeptidase, N-terminal
	TraesCS6D01G401600	6D	470 634 909 .. 470 632 933 (-)	1977	G	BP: phosphorelay signal transduction system	Response regulator	Signal transduction response regulator, receiver domain; CheY-like superfamily
	TraesCS6D01G401700	6D	470 644 381 .. 470 636 964 (-)	7418	G		integral membrane metal-binding family protein (DUF2296)
	TraesCS6D01G401800	6D	470 663 832 .. 470 666 254 (+)	2423	G		Cell surface glycoprotein CD200 receptor 4	Protein of unknown function DUF1677, Oryza sativa
	TraesCS6D01G401900	6D	470 680 308 .. 470 685 060 (+)	4753	TE?	MF: nucleic acid binding; MF: ATP binding	ATP-dependent RNA helicase	ATP-dependent RNA helicase DEAD-box, conserved site; Helicase, C-terminal; IPR011545: DEAD/DEAH box helicase domain; Helicase superfamily 1/2, ATP-binding domain; RNA helicase, DEAD-box type, Q motif; P-loop containing nucleoside triphosphate hydrolase
	TraesCS6D01G402000	6D	470 689 986 .. 470 691 304 (+)	1319	G		integral membrane metal-binding family protein (DUF2296)
	TraesCS6D01G402100	6D	470 754 620 .. 470 754 898 (+)	279	G		protein kinase family protein
	TraesCS6D01G402200	6D	470 855 624 .. 470 856 252 (+)	629	TE?		zinc finger (C3HC4-type RING finger) family protein
	TraesCS6D01G402300	6D	470 868 477 .. 470 867 897 (-)	581	G	MF: enzyme inhibitor activity	Invertase inhibitor	Pectinesterase inhibitor domain
	TraesCS6D01G402400	6D	470 886 325 .. 470 884 426 (-)	1900	G		RING/U-box superfamily protein	IBR domain; Zinc finger, RING/FYVE/PHD-type
	TraesCS6D01G402500	6D	470 908 141 .. 470 902 211 (-)	5931	G		70 kDa heat shock protein	Heat shock protein 70 family; Heat shock protein 70, conserved site; Heat shock protein 70kD, peptide-binding domain
	TraesCS6D01G402600	6D	470 967 413 .. 470 961 168 (-)	6246	G	MF: protein kinase activity; MF: protein binding; MF: ATP binding; BP: protein phosphorylation	Receptor-like kinase	Protein kinase domain; Leucine-rich repeat; Protein kinase-like domain; Leucine-rich repeat domain, L domain-like
	TraesCS6D01G402700	6D	470 990 689 .. 471 005 705 (+)	15017	G	MF: binding	Protein furry homolog-like protein	Armadillo-like helical; Armadillo-type fold; Cell morphogenesis protein C-terminal; Cell morphogenesis protein N-terminal; Cell morphogenesis central region
CAP7_c2559_543	TraesCS6D01G402800	6D	471 015 092 .. 471 018 725 (+)	3634	TE?	MF: metal ion binding	Zinc finger CCCH domain-containing protein 19	Zinc finger, CCCH-type
	TraesCS6D01G402900	6D	471 071 667 .. 471 069 789 (-)	1879	G		myb domain protein 3r-3
	TraesCS6D01G403000	6D	471 115 016 .. 471 113 410 (-)	1607	G		CsAtPR5
	TraesCS6D01G403100	6D	471 151 754 .. 471 153 489 (+)	1736	G	MF: aspartic-type endopeptidase activity; BP: proteolysis	Eukaryotic aspartyl protease family protein, putative	Aspartic peptidase, active site; Aspartic peptidase domain; Xylanase inhibitor, C-terminal; Xylanase inhibitor, N-terminal; Peptidase family A1 domain
	TraesCS6D01G403200	6D	471 248 778 .. 471 252 905 (+)	4128	G	MF: protein kinase activity; MF: ATP binding; BP: protein phosphorylation	Receptor protein kinase, putative	Protein kinase domain; Serine-threonine/tyrosine-protein kinase, catalytic domain; Serine/threonine-protein kinase, active site; Protein kinase-like domain; Protein kinase, ATP binding site
	TraesCS6D01G403300	6D	471 274 832 .. 471 275 839 (+)	1008	G		CsAtPR5, putative, expressed	Thaumatin
	TraesCS6D01G403400	6D	471 569 136 .. 471 566 937 (-)	2200	G		tRNA-2-methylthio-N(6)-dimethylallyladenosine synthase
	TraesCS6D01G403500	6D	471 731 587 .. 471 731 817 (+)	231	G	MF: serine-type endopeptidase inhibitor activity; BP: response to wounding	DNA-directed RNA polymerase subunit beta	Proteinase inhibitor I13, potato inhibitor I
	TraesCS6D01G403600	6D	471 820 021 .. 471 818 487 (-)	1535	G	MF: protein binding	tRNA N6-adenosine threonylcarbamoyltransferase	F-box domain
	TraesCS6D01G403700	6D	471 909 749 .. 471 906 791 (-)	2959	G		Inner capsid protein VP2
	TraesCS6D01G403800	6D	471 917 727 .. 471 921 914 (+)	4188	G	BP: sucrose metabolic process; MF: sucrose synthase activity	Sucrose synthase	Sucrose synthase; Glycosyl transferase, family 1; Sucrose synthase, plant/cyanobacteria
	TraesCS6D01G403900	6D	471 928 859 .. 471 921 849 (-)	7011	G	MF: nucleic acid binding; MF: protein binding	Protein argonaute	PAZ domain; Piwi domain; Ribonuclease H-like domain; Argonaute, linker 1 domain; Argonaute linker 2 domain; Protein argonaute, Mid domain; Protein argonaute, N-terminal
	TraesCS6D01G404000	6D	472 012 155 .. 472 012 418 (+)	264	G		Ribosomal protein S12 methylthiotransferase RimO
	TraesCS6D01G404100	6D	472 136 328 .. 472 131 313 (-)	5016	G	MF: ADP binding	disease resistance protein (TIR-NBS-LRR class)	NB-ARC; Winged helix-turn-helix DNA-binding domain; P-loop containing nucleoside triphosphate hydrolase; Leucine-rich repeat domain, L domain-like
	TraesCS6D01G404200	6D	472 198 769 .. 472 194 152 (-)	4618	G	MF: ADP binding	ATP-dependent Clp protease ATP-binding subunit ClpX	NB-ARC; P-loop containing nucleoside triphosphate hydrolase
	TraesCS6D01G404300	6D	472 238 279 .. 472 226 397 (-)	11883	G	MF: ADP binding	Disease resistance protein RPM1	NB-ARC; Winged helix-turn-helix DNA-binding domain; P-loop containing nucleoside triphosphate hydrolase; Leucine-rich repeat domain, L domain-like
	TraesCS6D01G404400	6D	472 301 354 .. 472 303 386 (+)	2033	G	CC: integral component of membrane; BP: transmembrane transport	Auxin Efflux Carrier family protein	Membrane transport protein
	TraesCS6D01G404500	6D	472 306 511 .. 472 303 284 (-)	3228	G	MF: homoserine kinase activity; MF: ATP binding; BP: threonine metabolic process	Homoserine kinase	Homoserine kinase; GHMP kinase, ATP-binding, conserved site; GHMP kinase N-terminal domain; GHMP kinase, C-terminal domain; Ribosomal protein S5 domain 2-type fold, subgroup; Ribosomal protein S5 domain 2-type fold
	TraesCS6D01G404600	6D	472 305 185 .. 472 308 059 (+)	2875	G	MF: phospholipase A2 activity BP: phospholipid metabolic process BP: arachidonic acid secretion	Phospholipase A2	Phospholipase A2 domain; Phospholipase A2, histidine active site
	TraesCS6D01G404700	6D	472 309 182 .. 472 308 319 (-)	864	G		beta glucosidase 43	Protein of unknown function DUF1677, Oryza sativa
	TraesCS6D01G404800	6D	472 359 218 .. 472 356 725 (-)	2494	G	MF: protein kinase activity; MF: calcium ion binding; MF: ATP binding; BP: protein phosphorylation	Calcium-dependent protein kinase	Protein kinase domain; EF-hand domain; Serine/threonine-protein kinase, active site; Protein kinase-like domain; EF-hand domain pair; Protein kinase, ATP binding site; EF-Hand 1, calcium-binding site
	TraesCS6D01G404900	6D	472 430 294 .. 472 423 285 (-)	7010	G	MF: DNA binding; MF: chromatin binding	Protein SAWADEE HOMEODOMAIN-like protein 2	Homeobox domain; Homeobox domain-like; SAWADEE domain
	TraesCS6D01G405000	6D	472 502 428 .. 472 496 828 (-)	5601	G	MF: DNA binding; MF: chromatin binding	Protein SAWADEE HOMEODOMAIN-like protein 2	Homeobox domain-like; SAWADEE domain
	TraesCS6D01G405100	6D	472 511 684 .. 472 512 775 (+)	1092	G		Extracellular matrix-binding protein ebh
	TraesCS6D01G405200	6D	472 525 036 .. 472 527 528 (+)	2493	G	MF: transporter activity; CC: membrane; CC: integral component of membrane; MF: transmembrane transporter activity; MF: substrate-specific transmembrane transporter activity; BP: transmembrane transport	Monosaccharide-sensing protein 2	Sugar/inositol transporter; Major facilitator, sugar transporter-like; Sugar transporter, conserved site; Major facilitator superfamily domain
	TraesCS6D01G405300	6D	472 568 969 .. 472 568 340 (-)	630	G	MF: protein binding; MF: zinc ion binding	Ring finger protein	Zinc finger, RING-type; Zinc finger, RING/FYVE/PHD-type
	TraesCS6D01G405400	6D	472 672 436 .. 472 673 939 (+)	1504	G		NC domain-containing family protein	LRAT-like domain
	TraesCS6D01G405500	6D	472 685 522 .. 472 687 475 (+)	1954	TE?	MF: protein binding	F-box family protein	F-box domain; Leucine-rich repeat domain, L domain-like
	TraesCS6D01G405600	6D	472 734 536 .. 472 720 099 (-)	14438	G	CC: 1,3-beta-D-glucan synthase complex; MF: 1,3-beta-D-glucan synthase activity; BP: (1->3)-beta-D-glucan biosynthetic process; CC: membrane	Callose synthase	Glycosyl transferase, family 48; Vacuolar protein sorting-associate protein Vta1/Callose synthase, N-terminal domain; 1,3-beta-glucan synthase subunit FKS1-like, domain-1
	TraesCS6D01G405700	6D	472 740 773 .. 472 742 997 (+)	2225	G		Outer envelope pore protein
	TraesCS6D01G405800	6D	472 755 211 .. 472 750 101 (-)	5111	G	MF: ADP binding	NBS-LRR disease resistance protein homologue	NB-ARC; Winged helix-turn-helix DNA-binding domain; P-loop containing nucleoside triphosphate hydrolase; Leucine-rich repeat domain, L domain-like
	TraesCS6D01G405900	6D	472 793 811 .. 472 787 799 (-)	6013	G		Callose synthase	1,3-beta-glucan synthase subunit FKS1-like, domain-1
	TraesCS6D01G406000	6D	472 802 854 .. 472 799 520 (-)	3335	G		Callose synthase	Vacuolar protein sorting-associate protein Vta1/Callose synthase, N-terminal domain
	TraesCS6D01G406100	6D	472 806 050 .. 472 803 768 (-)	2283	G		Eukaryotic translation initiation factor 3 subunit B	Translation initiation factor, beta propellor-like domain
	TraesCS6D01G406200	6D	472 811 674 .. 472 810 030 (-)	1645	G	MF: protein binding	BTB/POZ domain containing protein	BTB/POZ domain; MATH/TRAF domain; TRAF-like; SKP1/BTB/POZ domain
	TraesCS6D01G406300	6D	472 828 118 .. 472 828 633 (+)	516	G		Disease resistance protein RPM1
	TraesCS6D01G406400	6D	472 892 405 .. 472 889 634 (-)	2772	G	BP: cation transport; MF: cation transmembrane transporter activity; CC: integral component of membrane; BP: transmembrane transport	Metal tolerance-like protein	Cation efflux protein
	TraesCS6D01G406500	6D	472 898 003 .. 472 895 740 (-)	2264	G		PRLI-interacting factor
	TraesCS6D01G406600	6D	472 925 760 .. 472 925 563 (-)	198	G		cytochrome P450, family 714, subfamily A, polypeptide 2
	TraesCS6D01G406700	6D	472 931 084 .. 472 932 517 (+)	1434	G	MF: protein binding	BTB/POZ domain containing protein	BTB/POZ domain; MATH/TRAF domain; TRAF-like; SKP1/BTB/POZ domain
	TraesCS6D01G406800	6D	472 946 140 .. 472 939 891 (-)	6250	G	MF: transferase activity, transferring glycosyl groups	Protein O-linked-mannose beta-1,4-N-acetylglucosaminyltransferase 2	Glycosyltransferase 61
	TraesCS6D01G406900	6D	472 967 778 .. 472 961 866 (-)	5913	G	MF: transferase activity, transferring glycosyl groups	Protein O-linked-mannose beta-1,4-N-acetylglucosaminyltransferase 2	Glycosyltransferase 61
	TraesCS6D01G407000	6D	472 981 174 .. 472 976 977 (-)	4198	G	MF: transferase activity, transferring glycosyl groups	Glycosyltransferase	Glycosyltransferase 61
	TraesCS6D01G407100	6D	472 997 790 .. 472 998 557 (+)	768	G		transmembrane protein, putative (DUF679)	Protein of unknown function DUF679
	TraesCS6D01G407200	6D	473 055 969 .. 473 056 727 (+)	759	G		transmembrane protein, putative (DUF679)	Protein of unknown function DUF679
	TraesCS6D01G407300	6D	473 058 794 .. 473 060 316 (+)	1523	G	MF: protein binding	BTB/POZ domain containing protein, expressed	BTB/POZ domain; SKP1/BTB/POZ domain
	TraesCS6D01G407400	6D	473 081 094 .. 473 075 303 (-)	5792	G	MF: ubiquitin-protein transferase activity; MF: binding; MF: protein binding; BP: protein ubiquitination	U-box domain-containing protein	Armadillo; U box domain; Armadillo-like helical; Zinc finger, RING/FYVE/PHD-type; Armadillo-type fold
	TraesCS6D01G407500	6D	473 087 773 .. 473 082 593 (-)	5181	G	BP: protein glycosylation; MF: acetylglucosaminyltransferase activity	Alpha-1,3-mannosyl-glycoprotein 2-beta-N-acetylglucosaminyltransferase	Glycosyl transferase, family 13; Nucleotide-diphospho-sugar transferases
	TraesCS6D01G407600	6D	473 099 240 .. 473 094 040 (-)	5201	G	MF: protein binding; MF: ADP binding	Disease resistance protein (NBS-LRR class) family	Leucine-rich repeat; NB-ARC; Winged helix-turn-helix DNA-binding domain; P-loop containing nucleoside triphosphate hydrolase; Leucine-rich repeat domain, L domain-like
	TraesCS6D01G407700	6D	473 104 512 .. 473 103 617 (-)	896	G	MF: protein binding	BTB/POZ domain containing protein	MATH/TRAF domain; TRAF-like
	TraesCS6D01G407800	6D	473 229 185 .. 473 237 914 (+)	8730	G	CC: nucleus; BP: regulation of transcription, DNA-templated	CCR4-NOT transcription complex subunit 2	NOT2/NOT3/NOT5
	TraesCS6D01G407900	6D	473 363 896 .. 473 373 881 (+)	9986	G	BP: drug transmembrane transport; MF: drug transmembrane transporter activity; MF: antiporter activity; CC: membrane; BP: transmembrane transport	Protein DETOXIFICATION	Multi antimicrobial extrusion protein
	TraesCS6D01G408000	6D	473 422 743 .. 473 418 397 (-)	4347	G		TSA: Wollemia nobilis Ref_Wollemi_Transcript_29242_1275 transcribed RNA sequence	Protein of unknown function DUF760
	TraesCS6D01G408100	6D	473 517 451 .. 473 514 839 (-)	2613	G	BP: cation transport; MF: solute:proton antiporter activity; CC: integral component of membrane; BP: transmembrane transport	Cation/H(+) antiporter	Cation/H+ exchanger; Rossmann-like alpha/beta/alpha sandwich fold
